# Supplementary material for: Impact of non‐genetic heterogeneity of BRAF‐mutant colon cancer organoids on growth kinetics, drug sensitivity and Wnt dynamics
Source: Int J Cancer. 2026 Mar 15;159(2):490–500. doi: 10.1002/ijc.70453 (PMC13193477; doi:10.1002/ijc.70453)
Supplement: Supplementary file 2 — TABLE S1: Organoid growth data. TABLE S2: CellTiter‐Glo® cell viability data. TABLE S3: CellTiter‐Glo® ATP standard curve data. TABLE S4: Wnt3a ELISA assay data. [file IJC-159-490-s002.xlsx]

## Sheet: S1_Organoid Growth Data
Sample type	Assay	Medium composition	Biological replicate	Technical replicate	Trametinib concentration [nM]	Initial organoid diameter [µm]	Seeding density	Organoid morphology	Total organoid area per well at day 1 [µm²]	Total organoid area per well at day 8 [µm²]
Mouse Col235	CellTiter Glo3D	COCM	1	1	0	50-220	20	Cystic	297988	1152591
Mouse Col235	CellTiter Glo3D	COCM	1	2	0	50-220	20	Cystic	273670	1132246
Mouse Col235	CellTiter Glo3D	COCM	1	3	0	50-220	20	Cystic	177134	698885
Mouse Col235	CellTiter Glo3D	COCM	1	4	0	50-220	20	Cystic	261691	1176382
Mouse Col235	CellTiter Glo3D	COCM	1	1	0	50-220	20	Solid	457828	946512
Mouse Col235	CellTiter Glo3D	COCM	1	2	0	50-220	20	Solid	292447	1276004
Mouse Col235	CellTiter Glo3D	COCM	1	3	0	50-220	20	Solid	388545	1383344
Mouse Col235	CellTiter Glo3D	COCM	1	4	0	50-220	20	Solid	337751	871541
Mouse Col235	CellTiter Glo3D	COCM	2	1	0	50-220	20	Cystic	305843	706747
Mouse Col235	CellTiter Glo3D	COCM	2	2	0	50-220	20	Cystic	443443	1016386
Mouse Col235	CellTiter Glo3D	COCM	2	3	0	50-220	20	Cystic	265500	1104113
Mouse Col235	CellTiter Glo3D	COCM	2	1	0	50-220	20	Solid	405220	914709
Mouse Col235	CellTiter Glo3D	COCM	2	2	0	50-220	20	Solid	234637	980180
Mouse Col235	CellTiter Glo3D	COCM	2	3	0	50-220	20	Solid	342297	858594
Mouse Col235	CellTiter Glo3D	COCM+GF	1	1	0	50-120	10	Cystic	116205	1155651
Mouse Col235	CellTiter Glo3D	COCM+GF	1	2	0	50-120	10	Cystic	75652	947723
Mouse Col235	CellTiter Glo3D	COCM+GF	1	3	0	50-120	10	Cystic	60520	1120808
Mouse Col235	CellTiter Glo3D	COCM+GF	1	1	0	150-200	20	Cystic	400410	1631340
Mouse Col235	CellTiter Glo3D	COCM+GF	1	2	0	150-200	20	Cystic	588187	1695919
Mouse Col235	CellTiter Glo3D	COCM+GF	1	3	0	150-200	20	Cystic	507220	1612998
Mouse Col235	CellTiter Glo3D	COCM+GF	1	1	0	50-100	20	Cystic	70243	1715614
Mouse Col235	CellTiter Glo3D	COCM+GF	1	2	0	50-100	20	Cystic	62211	1181908
Mouse Col235	CellTiter Glo3D	COCM+GF	1	3	0	50-100	20	Cystic	68700	773058
Mouse Col235	CellTiter Glo3D	COCM+GF	1	1	0	100-150	20	Cystic	149048	1205676
Mouse Col235	CellTiter Glo3D	COCM+GF	1	2	0	100-150	20	Cystic	102065	1239303
Mouse Col235	CellTiter Glo3D	COCM+GF	1	3	0	100-150	20	Cystic	176600	1486578
Mouse Col235	CellTiter Glo3D	COCM+GF	2	1	0	50-100	20	Cystic	147520	1932948
Mouse Col235	CellTiter Glo3D	COCM+GF	2	2	0	50-100	20	Cystic	139660	1328315
Mouse Col235	CellTiter Glo3D	COCM+GF	2	3	0	50-100	20	Cystic	147853	1405343
Mouse Col235	CellTiter Glo3D	COCM+GF	2	1	0	150-200	20	Cystic	490290	1717410
Mouse Col235	CellTiter Glo3D	COCM+GF	2	2	0	150-200	20	Cystic	785831	1647836
Mouse Col235	CellTiter Glo3D	COCM+GF	2	3	0	150-200	20	Cystic	620327	1712229
Mouse Col235	CellTiter Glo3D	COCM+GF	2	1	0	100-150	20	Cystic	321554	1646007
Mouse Col235	CellTiter Glo3D	COCM+GF	2	2	0	100-150	20	Cystic	309833	1475965
Mouse Col235	CellTiter Glo3D	COCM+GF	2	3	0	100-150	20	Cystic	321014	2000734
Mouse Col235	CellTiter Glo3D	COCM+GF	1	1	0	50-120	30	Cystic	188246	1571005
Mouse Col235	CellTiter Glo3D	COCM+GF	1	2	0	50-120	30	Cystic	242938	1431694
Mouse Col235	CellTiter Glo3D	COCM+GF	1	3	0	50-120	30	Cystic	159179	1361300
Mouse Col235	CellTiter Glo3D	COCM+GF	4	1	0	50-120	10	Cystic	72774	1372498
Mouse Col235	CellTiter Glo3D	COCM+GF	4	2	0	50-120	10	Cystic	39945	840012
Mouse Col235	CellTiter Glo3D	COCM+GF	4	3	0	50-120	10	Cystic	78547	1466888
Mouse Col235	CellTiter Glo3D	COCM+GF	1	1	0	50-120	50	Cystic	282765	1441416
Mouse Col235	CellTiter Glo3D	COCM+GF	1	2	0	50-120	50	Cystic	504785	1938833
Mouse Col235	CellTiter Glo3D	COCM+GF	1	3	0	50-120	50	Cystic	549494	2056295
Mouse Col235	CellTiter Glo3D	COCM+GF	2	1	0	50-120	3	Cystic	21439	1026062
Mouse Col235	CellTiter Glo3D	COCM+GF	2	2	0	50-120	3	Cystic	28219	1049918
Mouse Col235	CellTiter Glo3D	COCM+GF	2	3	0	50-120	3	Cystic	46338	1303278
Mouse Col235	CellTiter Glo3D	COCM+GF	2	1	0	50-120	10	Cystic	96632	1342365
Mouse Col235	CellTiter Glo3D	COCM+GF	2	2	0	50-120	10	Cystic	80637	1052158
Mouse Col235	CellTiter Glo3D	COCM+GF	2	3	0	50-120	10	Cystic	165767	953442
Mouse Col235	CellTiter Glo3D	COCM+GF	3	1	0	50-120	3	Cystic	45580	1348359
Mouse Col235	CellTiter Glo3D	COCM+GF	3	2	0	50-120	3	Cystic	31042	995832
Mouse Col235	CellTiter Glo3D	COCM+GF	3	3	0	50-120	3	Cystic	24821	637212
Mouse Col235	CellTiter Glo3D	COCM+GF	3	1	0	50-120	10	Cystic	56953	1244598
Mouse Col235	CellTiter Glo3D	COCM+GF	3	2	0	50-120	10	Cystic	80631	1239301
Mouse Col235	CellTiter Glo3D	COCM+GF	3	3	0	50-120	10	Cystic	40614	1268193
Mouse Col235	CellTiter Glo3D	COCM+GF	3	1	0	50-100	20	Cystic	159533	1575212
Mouse Col235	CellTiter Glo3D	COCM+GF	3	2	0	50-100	20	Cystic	106290	1586613
Mouse Col235	CellTiter Glo3D	COCM+GF	3	3	0	50-100	20	Cystic	100616	2123236
Mouse Col235	CellTiter Glo3D	COCM+GF	3	1	0	100-150	20	Cystic	380135	2133945
Mouse Col235	CellTiter Glo3D	COCM+GF	3	2	0	100-150	20	Cystic	282042	1130117
Mouse Col235	CellTiter Glo3D	COCM+GF	3	3	0	100-150	20	Cystic	285966	2183657
Mouse Col235	CellTiter Glo3D	COCM+GF	3	1	0	150-200	20	Cystic	239222	1401807
Mouse Col235	CellTiter Glo3D	COCM+GF	3	2	0	150-200	20	Cystic	248112	988147
Mouse Col235	CellTiter Glo3D	COCM+GF	3	3	0	150-200	20	Cystic	325731	1274427
Mouse Col235	CellTiter Glo3D	COCM+GF	4	1	0	50-120	3	Cystic	35350	1241156
Mouse Col235	CellTiter Glo3D	COCM+GF	4	2	0	50-120	3	Cystic	56869	1326111
Mouse Col235	CellTiter Glo3D	COCM+GF	4	3	0	50-120	3	Cystic	26954	771417
Mouse Col235	CellTiter Glo3D	COCM+GF	1	1	0	50-120	10	Cystic	111905	1413034
Mouse Col235	CellTiter Glo3D	COCM+GF	1	2	0	50-120	10	Cystic	87125	1336167
Mouse Col235	CellTiter Glo3D	COCM+GF	1	3	0	50-120	10	Cystic	126555	1879820
Mouse Col235	CellTiter Glo3D	COCM+GF	4	1	0	150-200	20	Cystic	705556	1435019
Mouse Col235	CellTiter Glo3D	COCM+GF	4	2	0	150-200	20	Cystic	504566	1757422
Mouse Col235	CellTiter Glo3D	COCM+GF	4	3	0	150-200	20	Cystic	636122	1445371
Mouse Col235	CellTiter Glo3D	COCM+GF	5	1	0	50-100	20	Cystic	137410	1612571
Mouse Col235	CellTiter Glo3D	COCM+GF	5	2	0	50-100	20	Cystic	101906	1888382
Mouse Col235	CellTiter Glo3D	COCM+GF	5	3	0	50-100	20	Cystic	156335	1467294
Mouse Col235	CellTiter Glo3D	COCM+GF	5	1	0	100-150	20	Cystic	422286	2420319
Mouse Col235	CellTiter Glo3D	COCM+GF	5	2	0	100-150	20	Cystic	329807	1989906
Mouse Col235	CellTiter Glo3D	COCM+GF	5	3	0	100-150	20	Cystic	349017	1168592
Mouse Col235	CellTiter Glo3D	COCM+GF	5	1	0	50-120	3	Cystic	40143	1237446
Mouse Col235	CellTiter Glo3D	COCM+GF	5	2	0	50-120	3	Cystic	137126	1410380
Mouse Col235	CellTiter Glo3D	COCM+GF	5	3	0	50-120	3	Cystic	47737	1603421
Mouse Col235	CellTiter Glo3D	COCM+GF	2	1	0	50-120	10	Cystic	161096	1757875
Mouse Col235	CellTiter Glo3D	COCM+GF	2	2	0	50-120	10	Cystic	98800	1748907
Mouse Col235	CellTiter Glo3D	COCM+GF	2	3	0	50-120	10	Cystic	134985	1613976

## Sheet: S2_CellTiter Glo Organoid Data
Sample type	Assay	Medium composition	Biological replicate	Technical replicate	Trametinib concentration [nM]	Initial organoid diameter [µm]	Seeding density	Organoid morphology	Luminescence intensity	Organoid number corrected luminescence intensity
Mouse Col235	CellTiter Glo3D	COCM	1	1	0	50-220	50	mix	4328752	86575
Mouse Col235	CellTiter Glo3D	COCM	1	2	0	50-220	50	mix	3408044	68161
Mouse Col235	CellTiter Glo3D	COCM	1	3	0	50-220	50	mix	4095262	81905
Mouse Col235	CellTiter Glo3D	COCM	1	1	1	50-220	50	mix	4466619	89332
Mouse Col235	CellTiter Glo3D	COCM	1	2	1	50-220	50	mix	4620793	92416
Mouse Col235	CellTiter Glo3D	COCM	1	3	1	50-220	50	mix	4133683	82674
Mouse Col235	CellTiter Glo3D	COCM	1	1	4	50-220	50	mix	4363525	87271
Mouse Col235	CellTiter Glo3D	COCM	1	2	4	50-220	50	mix	3886246	77725
Mouse Col235	CellTiter Glo3D	COCM	1	3	4	50-220	50	mix	3659948	73199
Mouse Col235	CellTiter Glo3D	COCM	1	1	10	50-220	50	mix	2850654	57013
Mouse Col235	CellTiter Glo3D	COCM	1	2	10	50-220	50	mix	2683889	53678
Mouse Col235	CellTiter Glo3D	COCM	1	3	10	50-220	50	mix	3313551	66271
Mouse Col235	CellTiter Glo3D	COCM	1	1	20	50-220	50	mix	2046319	40926
Mouse Col235	CellTiter Glo3D	COCM	1	2	20	50-220	50	mix	2910427	58209
Mouse Col235	CellTiter Glo3D	COCM	1	3	20	50-220	50	mix	3194009	63880
Mouse Col235	CellTiter Glo3D	COCM	1	1	100	50-220	50	mix	2407559	48151
Mouse Col235	CellTiter Glo3D	COCM	1	2	100	50-220	50	mix	2275195	45504
Mouse Col235	CellTiter Glo3D	COCM	1	3	100	50-220	50	mix	1682798	33656
Mouse Col235	CellTiter Glo3D	COCM	1	1	0	50-220	3	mix	1450055	483352
Mouse Col235	CellTiter Glo3D	COCM	1	2	0	50-220	3	mix	1165930	388643
Mouse Col235	CellTiter Glo3D	COCM	1	3	0	50-220	3	mix	3175577	1058526
Mouse Col235	CellTiter Glo3D	COCM	1	1	4	50-220	3	mix	93348	15558
Mouse Col235	CellTiter Glo3D	COCM	1	2	4	50-220	3	mix	214543	71514
Mouse Col235	CellTiter Glo3D	COCM	1	3	4	50-220	3	mix	49943	24972
Mouse Col235	CellTiter Glo3D	COCM	1	1	1	50-220	3	mix	1212379	404126
Mouse Col235	CellTiter Glo3D	COCM	1	2	1	50-220	3	mix	510681	170227
Mouse Col235	CellTiter Glo3D	COCM	1	3	1	50-220	3	mix	1237487	412496
Mouse Col235	CellTiter Glo3D	COCM	1	1	10	50-220	3	mix	54581	18194
Mouse Col235	CellTiter Glo3D	COCM	1	2	10	50-220	3	mix	488748	162916
Mouse Col235	CellTiter Glo3D	COCM	1	3	10	50-220	3	mix	18889	6296
Mouse Col235	CellTiter Glo3D	COCM	1	1	20	50-220	3	mix	298282	99427
Mouse Col235	CellTiter Glo3D	COCM	1	2	20	50-220	3	mix	198504	66168
Mouse Col235	CellTiter Glo3D	COCM	1	3	20	50-220	3	mix	368940	122980
Mouse Col235	CellTiter Glo3D	COCM	1	1	100	50-220	3	mix	301773	100591
Mouse Col235	CellTiter Glo3D	COCM	1	2	100	50-220	3	mix	313992	104664
Mouse Col235	CellTiter Glo3D	COCM	1	3	100	50-220	3	mix	133575	44525
Mouse Col235	CellTiter Glo3D	COCM	1	1	0	50-220	20	Cystic	2022146	101107
Mouse Col235	CellTiter Glo3D	COCM	1	2	0	50-220	20	Cystic	3075749	153787
Mouse Col235	CellTiter Glo3D	COCM	1	3	0	50-220	20	Cystic	2377835	118892
Mouse Col235	CellTiter Glo3D	COCM	1	4	0	50-220	20	Cystic	2534729	120701
Mouse Col235	CellTiter Glo3D	COCM	1	1	1	50-220	20	Cystic	2140350	133772
Mouse Col235	CellTiter Glo3D	COCM	1	2	1	50-220	20	Cystic	1524411	89671
Mouse Col235	CellTiter Glo3D	COCM	1	3	1	50-220	20	Cystic	3296773	183154
Mouse Col235	CellTiter Glo3D	COCM	1	4	1	50-220	20	Cystic	1575807	87545
Mouse Col235	CellTiter Glo3D	COCM	1	2	10	50-220	20	Cystic	840299	76391
Mouse Col235	CellTiter Glo3D	COCM	1	3	10	50-220	20	Cystic	991313	82609
Mouse Col235	CellTiter Glo3D	COCM	1	4	10	50-220	20	Cystic	652515	40782
Mouse Col235	CellTiter Glo3D	COCM	1	1	20	50-220	20	Cystic	1046217	45488
Mouse Col235	CellTiter Glo3D	COCM	1	2	20	50-220	20	Cystic	683275	37960
Mouse Col235	CellTiter Glo3D	COCM	1	3	20	50-220	20	Cystic	310666	12944
Mouse Col235	CellTiter Glo3D	COCM	1	4	20	50-220	20	Cystic	578417	28921
Mouse Col235	CellTiter Glo3D	COCM	1	1	100	50-220	20	Cystic	36941	3358
Mouse Col235	CellTiter Glo3D	COCM	1	2	100	50-220	20	Cystic	339282	17857
Mouse Col235	CellTiter Glo3D	COCM	1	3	100	50-220	20	Cystic	481742	24087
Mouse Col235	CellTiter Glo3D	COCM	1	4	100	50-220	20	Cystic	121183	5508
Mouse Col235	CellTiter Glo3D	COCM	1	1	0	50-220	20	Solid	1739111	79051
Mouse Col235	CellTiter Glo3D	COCM	1	2	0	50-220	20	Solid	2378487	118924
Mouse Col235	CellTiter Glo3D	COCM	1	3	0	50-220	20	Solid	2834378	123234
Mouse Col235	CellTiter Glo3D	COCM	1	4	0	50-220	20	Solid	2285989	114299
Mouse Col235	CellTiter Glo3D	COCM	1	1	1	50-220	20	Solid	2678923	133946
Mouse Col235	CellTiter Glo3D	COCM	1	2	1	50-220	20	Solid	1999925	99996
Mouse Col235	CellTiter Glo3D	COCM	1	3	1	50-220	20	Solid	2561743	116443
Mouse Col235	CellTiter Glo3D	COCM	1	4	1	50-220	20	Solid	2150365	113177
Mouse Col235	CellTiter Glo3D	COCM	1	1	10	50-220	20	Solid	344799	17240
Mouse Col235	CellTiter Glo3D	COCM	1	2	10	50-220	20	Solid	528882	26444
Mouse Col235	CellTiter Glo3D	COCM	1	3	10	50-220	20	Solid	753468	25116
Mouse Col235	CellTiter Glo3D	COCM	1	4	10	50-220	20	Solid	486784	20283
Mouse Col235	CellTiter Glo3D	COCM	1	1	20	50-220	20	Solid	83338	3472
Mouse Col235	CellTiter Glo3D	COCM	1	2	20	50-220	20	Solid	154432	5720
Mouse Col235	CellTiter Glo3D	COCM	1	3	20	50-220	20	Solid	405651	13988
Mouse Col235	CellTiter Glo3D	COCM	1	4	20	50-220	20	Solid	268068	11655
Mouse Col235	CellTiter Glo3D	COCM	1	1	100	50-220	20	Solid	348282	17414
Mouse Col235	CellTiter Glo3D	COCM	1	2	100	50-220	20	Solid	384793	19240
Mouse Col235	CellTiter Glo3D	COCM	1	3	100	50-220	20	Solid	482215	24111
Mouse Col235	CellTiter Glo3D	COCM	1	4	100	50-220	20	Solid	298221	14911
Mouse Col235	CellTiter Glo3D	COCM	2	1	0	50-220	20	Cystic	3578152	162643
Mouse Col235	CellTiter Glo3D	COCM	2	2	0	50-220	20	Cystic	3770018	110883
Mouse Col235	CellTiter Glo3D	COCM	2	3	0	50-220	20	Cystic	4163552	208178
Mouse Col235	CellTiter Glo3D	COCM	2	1	4	50-220	20	Cystic	2429531	151846
Mouse Col235	CellTiter Glo3D	COCM	2	2	4	50-220	20	Cystic	2110706	124159
Mouse Col235	CellTiter Glo3D	COCM	2	3	4	50-220	20	Cystic	2652593	139610
Mouse Col235	CellTiter Glo3D	COCM	2	1	10	50-220	20	Cystic	1569340	104623
Mouse Col235	CellTiter Glo3D	COCM	2	2	10	50-220	20	Cystic	2044898	120288
Mouse Col235	CellTiter Glo3D	COCM	2	3	10	50-220	20	Cystic	2008154	118127
Mouse Col235	CellTiter Glo3D	COCM	2	1	20	50-220	20	Cystic	2041741	102087
Mouse Col235	CellTiter Glo3D	COCM	2	2	20	50-220	20	Cystic	784180	60322
Mouse Col235	CellTiter Glo3D	COCM	2	3	20	50-220	20	Cystic	997563	49878
Mouse Col235	CellTiter Glo3D	COCM	2	1	0	50-220	20	Solid	3666421	99092
Mouse Col235	CellTiter Glo3D	COCM	2	2	0	50-220	20	Solid	4839088	186119
Mouse Col235	CellTiter Glo3D	COCM	2	3	0	50-220	20	Solid	2396307	99846
Mouse Col235	CellTiter Glo3D	COCM	2	1	4	50-220	20	Solid	1617970	49029
Mouse Col235	CellTiter Glo3D	COCM	2	2	4	50-220	20	Solid	1696036	67841
Mouse Col235	CellTiter Glo3D	COCM	2	3	4	50-220	20	Solid	1725161	57505
Mouse Col235	CellTiter Glo3D	COCM	2	1	10	50-220	20	Solid	1772527	43232
Mouse Col235	CellTiter Glo3D	COCM	2	2	10	50-220	20	Solid	1613992	50437
Mouse Col235	CellTiter Glo3D	COCM	2	3	10	50-220	20	Solid	1181783	43770
Mouse Col235	CellTiter Glo3D	COCM	2	1	20	50-220	20	Solid	1403190	53969
Mouse Col235	CellTiter Glo3D	COCM	2	2	20	50-220	20	Solid	962378	32079
Mouse Col235	CellTiter Glo3D	COCM	2	3	20	50-220	20	Solid	1043891	57994
Mouse Col235	CellTiter Glo3D	COCM+GF	1	1	0	50-120	10	Cystic	3574804	324982
Mouse Col235	CellTiter Glo3D	COCM+GF	1	2	0	50-120	10	Cystic	3321470	415184
Mouse Col235	CellTiter Glo3D	COCM+GF	1	3	0	50-120	10	Cystic	3224770	806193
Mouse Col235	CellTiter Glo3D	COCM+GF	1	1	200	150-200	20	Cystic	330302	22020
Mouse Col235	CellTiter Glo3D	COCM+GF	1	2	200	150-200	20	Cystic	342187	26322
Mouse Col235	CellTiter Glo3D	COCM+GF	1	3	200	150-200	20	Cystic	450618	34663
Mouse Col235	CellTiter Glo3D	COCM+GF	1	1	100	150-200	20	Cystic	335264	23947
Mouse Col235	CellTiter Glo3D	COCM+GF	1	2	100	150-200	20	Cystic	327878	21859
Mouse Col235	CellTiter Glo3D	COCM+GF	1	3	100	150-200	20	Cystic	791139	52743
Mouse Col235	CellTiter Glo3D	COCM+GF	1	1	50	150-200	20	Cystic	550503	42346
Mouse Col235	CellTiter Glo3D	COCM+GF	1	2	50	150-200	20	Cystic	598598	39907
Mouse Col235	CellTiter Glo3D	COCM+GF	1	3	50	150-200	20	Cystic	542450	36163
Mouse Col235	CellTiter Glo3D	COCM+GF	1	1	25	150-200	20	Cystic	1023910	73136
Mouse Col235	CellTiter Glo3D	COCM+GF	1	2	25	150-200	20	Cystic	1336324	102794
Mouse Col235	CellTiter Glo3D	COCM+GF	1	3	25	150-200	20	Cystic	974012	88547
Mouse Col235	CellTiter Glo3D	COCM+GF	1	1	0	150-200	20	Cystic	3670136	282318
Mouse Col235	CellTiter Glo3D	COCM+GF	1	2	0	150-200	20	Cystic	3741413	267244
Mouse Col235	CellTiter Glo3D	COCM+GF	1	3	0	150-200	20	Cystic	3658282	281406
Mouse Col235	CellTiter Glo3D	COCM+GF	1	1	200	50-100	20	Cystic	52019	3251
Mouse Col235	CellTiter Glo3D	COCM+GF	1	2	200	50-100	20	Cystic	49755	3317
Mouse Col235	CellTiter Glo3D	COCM+GF	1	3	200	50-100	20	Cystic	55646	3478
Mouse Col235	CellTiter Glo3D	COCM+GF	1	1	100	50-100	20	Cystic	87284	7274
Mouse Col235	CellTiter Glo3D	COCM+GF	1	2	100	50-100	20	Cystic	95457	6818
Mouse Col235	CellTiter Glo3D	COCM+GF	1	3	100	50-100	20	Cystic	82284	6330
Mouse Col235	CellTiter Glo3D	COCM+GF	1	1	50	50-100	20	Cystic	15046	1157
Mouse Col235	CellTiter Glo3D	COCM+GF	1	2	50	50-100	20	Cystic	31843	3538
Mouse Col235	CellTiter Glo3D	COCM+GF	1	3	50	50-100	20	Cystic	41486	3457
Mouse Col235	CellTiter Glo3D	COCM+GF	1	1	25	50-100	20	Cystic	94739	6316
Mouse Col235	CellTiter Glo3D	COCM+GF	1	2	25	50-100	20	Cystic	111162	6176
Mouse Col235	CellTiter Glo3D	COCM+GF	1	3	25	50-100	20	Cystic	106820	6284
Mouse Col235	CellTiter Glo3D	COCM+GF	1	1	0	50-100	20	Cystic	3209220	200576
Mouse Col235	CellTiter Glo3D	COCM+GF	1	2	0	50-100	20	Cystic	3682400	263029
Mouse Col235	CellTiter Glo3D	COCM+GF	1	3	0	50-100	20	Cystic	3154244	286749
Mouse Col235	CellTiter Glo3D	COCM+GF	1	1	200	100-150	20	Cystic	215007	12647
Mouse Col235	CellTiter Glo3D	COCM+GF	1	2	200	100-150	20	Cystic	200964	10048
Mouse Col235	CellTiter Glo3D	COCM+GF	1	3	200	100-150	20	Cystic	237383	13964
Mouse Col235	CellTiter Glo3D	COCM+GF	1	1	100	100-150	20	Cystic	216494	11394
Mouse Col235	CellTiter Glo3D	COCM+GF	1	2	100	100-150	20	Cystic	188494	11088
Mouse Col235	CellTiter Glo3D	COCM+GF	1	3	100	100-150	20	Cystic	193539	17594
Mouse Col235	CellTiter Glo3D	COCM+GF	1	1	50	100-150	20	Cystic	258430	16152
Mouse Col235	CellTiter Glo3D	COCM+GF	1	2	50	100-150	20	Cystic	472210	27777
Mouse Col235	CellTiter Glo3D	COCM+GF	1	3	50	100-150	20	Cystic	314904	22493
Mouse Col235	CellTiter Glo3D	COCM+GF	1	1	25	100-150	20	Cystic	447196	27950
Mouse Col235	CellTiter Glo3D	COCM+GF	1	2	25	100-150	20	Cystic	458164	30544
Mouse Col235	CellTiter Glo3D	COCM+GF	1	3	25	100-150	20	Cystic	864439	45497
Mouse Col235	CellTiter Glo3D	COCM+GF	1	1	0	100-150	20	Cystic	3016947	215496
Mouse Col235	CellTiter Glo3D	COCM+GF	1	2	0	100-150	20	Cystic	3271351	233668
Mouse Col235	CellTiter Glo3D	COCM+GF	1	3	0	100-150	20	Cystic	2986657	248888
Mouse Col235	CellTiter Glo3D	COCM+GF	2	1	200	50-100	20	Cystic	85431	3883
Mouse Col235	CellTiter Glo3D	COCM+GF	2	2	200	50-100	20	Cystic	31999	1143
Mouse Col235	CellTiter Glo3D	COCM+GF	2	3	200	50-100	20	Cystic	54891	2033
Mouse Col235	CellTiter Glo3D	COCM+GF	2	1	100	50-100	20	Cystic	12981	764
Mouse Col235	CellTiter Glo3D	COCM+GF	2	2	100	50-100	20	Cystic	225525	9397
Mouse Col235	CellTiter Glo3D	COCM+GF	2	3	100	50-100	20	Cystic	91331	3653
Mouse Col235	CellTiter Glo3D	COCM+GF	2	1	50	50-100	20	Cystic	60964	1905
Mouse Col235	CellTiter Glo3D	COCM+GF	2	2	50	50-100	20	Cystic	107528	2444
Mouse Col235	CellTiter Glo3D	COCM+GF	2	3	50	50-100	20	Cystic	54540	1948
Mouse Col235	CellTiter Glo3D	COCM+GF	2	1	25	50-100	20	Cystic	714854	15540
Mouse Col235	CellTiter Glo3D	COCM+GF	2	2	25	50-100	20	Cystic	699811	26916
Mouse Col235	CellTiter Glo3D	COCM+GF	2	3	25	50-100	20	Cystic	786704	16738
Mouse Col235	CellTiter Glo3D	COCM+GF	2	1	0	50-100	20	Cystic	4007011	114486
Mouse Col235	CellTiter Glo3D	COCM+GF	2	2	0	50-100	20	Cystic	3885027	185001
Mouse Col235	CellTiter Glo3D	COCM+GF	2	3	0	50-100	20	Cystic	3666791	122226
Mouse Col235	CellTiter Glo3D	COCM+GF	2	1	200	150-200	20	Cystic	324196	9535
Mouse Col235	CellTiter Glo3D	COCM+GF	2	2	200	150-200	20	Cystic	499301	19204
Mouse Col235	CellTiter Glo3D	COCM+GF	2	3	200	150-200	20	Cystic	909556	32484
Mouse Col235	CellTiter Glo3D	COCM+GF	2	1	100	150-200	20	Cystic	216599	7220
Mouse Col235	CellTiter Glo3D	COCM+GF	2	2	100	150-200	20	Cystic	202967	9665
Mouse Col235	CellTiter Glo3D	COCM+GF	2	3	100	150-200	20	Cystic	179338	6642
Mouse Col235	CellTiter Glo3D	COCM+GF	2	1	50	150-200	20	Cystic	610989	30549
Mouse Col235	CellTiter Glo3D	COCM+GF	2	2	50	150-200	20	Cystic	509651	14990
Mouse Col235	CellTiter Glo3D	COCM+GF	2	3	50	150-200	20	Cystic	612349	17010
Mouse Col235	CellTiter Glo3D	COCM+GF	2	1	25	150-200	20	Cystic	1065041	39446
Mouse Col235	CellTiter Glo3D	COCM+GF	2	2	25	150-200	20	Cystic	1288578	34826
Mouse Col235	CellTiter Glo3D	COCM+GF	2	3	25	150-200	20	Cystic	1159983	44615
Mouse Col235	CellTiter Glo3D	COCM+GF	2	1	0	150-200	20	Cystic	3067995	82919
Mouse Col235	CellTiter Glo3D	COCM+GF	2	2	0	150-200	20	Cystic	2880592	151610
Mouse Col235	CellTiter Glo3D	COCM+GF	2	3	0	150-200	20	Cystic	2902240	145112
Mouse Col235	CellTiter Glo3D	COCM+GF	2	1	200	100-150	20	Cystic	713346	31015
Mouse Col235	CellTiter Glo3D	COCM+GF	2	2	200	100-150	20	Cystic	400974	17434
Mouse Col235	CellTiter Glo3D	COCM+GF	2	3	200	100-150	20	Cystic	259868	14437
Mouse Col235	CellTiter Glo3D	COCM+GF	2	1	100	100-150	20	Cystic	187078	9354
Mouse Col235	CellTiter Glo3D	COCM+GF	2	2	100	100-150	20	Cystic	115322	4435
Mouse Col235	CellTiter Glo3D	COCM+GF	2	3	100	100-150	20	Cystic	246639	15415
Mouse Col235	CellTiter Glo3D	COCM+GF	2	1	50	100-150	20	Cystic	633506	27544
Mouse Col235	CellTiter Glo3D	COCM+GF	2	2	50	100-150	20	Cystic	511887	30111
Mouse Col235	CellTiter Glo3D	COCM+GF	2	3	50	100-150	20	Cystic	166437	5944
Mouse Col235	CellTiter Glo3D	COCM+GF	2	1	25	100-150	20	Cystic	208462	9064
Mouse Col235	CellTiter Glo3D	COCM+GF	2	2	25	100-150	20	Cystic	256163	9488
Mouse Col235	CellTiter Glo3D	COCM+GF	2	3	25	100-150	20	Cystic	1174187	43488
Mouse Col235	CellTiter Glo3D	COCM+GF	2	1	0	100-150	20	Cystic	5112720	159773
Mouse Col235	CellTiter Glo3D	COCM+GF	2	2	0	100-150	20	Cystic	4899651	244983
Mouse Col235	CellTiter Glo3D	COCM+GF	2	3	0	100-150	20	Cystic	4779573	238979
Mouse Col235	CellTiter Glo3D	COCM+GF	1	1	0	50-120	30	Cystic	3047132	58599
Mouse Col235	CellTiter Glo3D	COCM+GF	1	2	0	50-120	30	Cystic	3392015	69225
Mouse Col235	CellTiter Glo3D	COCM+GF	1	3	0	50-120	30	Cystic	3594629	105724
Mouse Col235	CellTiter Glo3D	COCM+GF	4	1	0	50-120	10	Cystic	2352556	168040
Mouse Col235	CellTiter Glo3D	COCM+GF	4	2	0	50-120	10	Cystic	2594558	370651
Mouse Col235	CellTiter Glo3D	COCM+GF	4	3	0	50-120	10	Cystic	2805459	165027
Mouse Col235	CellTiter Glo3D	COCM+GF	1	1	200	50-120	50	Cystic	145365	4405
Mouse Col235	CellTiter Glo3D	COCM+GF	1	2	200	50-120	50	Cystic	175885	3742
Mouse Col235	CellTiter Glo3D	COCM+GF	1	3	200	50-120	50	Cystic	334388	6431
Mouse Col235	CellTiter Glo3D	COCM+GF	1	1	100	50-120	50	Cystic	298678	5150
Mouse Col235	CellTiter Glo3D	COCM+GF	1	2	100	50-120	50	Cystic	261454	4150
Mouse Col235	CellTiter Glo3D	COCM+GF	1	3	100	50-120	50	Cystic	234043	4035
Mouse Col235	CellTiter Glo3D	COCM+GF	1	1	50	50-120	50	Cystic	389116	8647
Mouse Col235	CellTiter Glo3D	COCM+GF	1	2	50	50-120	50	Cystic	909197	13177
Mouse Col235	CellTiter Glo3D	COCM+GF	1	3	50	50-120	50	Cystic	1446433	21916
Mouse Col235	CellTiter Glo3D	COCM+GF	1	1	25	50-120	50	Cystic	1773699	32249
Mouse Col235	CellTiter Glo3D	COCM+GF	1	2	25	50-120	50	Cystic	2360419	35230
Mouse Col235	CellTiter Glo3D	COCM+GF	1	3	25	50-120	50	Cystic	2976350	60742
Mouse Col235	CellTiter Glo3D	COCM+GF	1	1	0	50-120	50	Cystic	3859322	80403
Mouse Col235	CellTiter Glo3D	COCM+GF	1	2	0	50-120	50	Cystic	3933844	64489
Mouse Col235	CellTiter Glo3D	COCM+GF	1	3	0	50-120	50	Cystic	3857815	54335
Mouse Col235	CellTiter Glo3D	COCM+GF	2	1	200	50-120	3	Cystic	411	103
Mouse Col235	CellTiter Glo3D	COCM+GF	2	2	200	50-120	3	Cystic	411	69
Mouse Col235	CellTiter Glo3D	COCM+GF	2	3	200	50-120	3	Cystic	1128	282
Mouse Col235	CellTiter Glo3D	COCM+GF	2	1	100	50-120	3	Cystic	8946	2982
Mouse Col235	CellTiter Glo3D	COCM+GF	2	2	100	50-120	3	Cystic	565	141
Mouse Col235	CellTiter Glo3D	COCM+GF	2	3	100	50-120	3	Cystic	6193	2064
Mouse Col235	CellTiter Glo3D	COCM+GF	2	1	50	50-120	3	Cystic	1946	487
Mouse Col235	CellTiter Glo3D	COCM+GF	2	2	50	50-120	3	Cystic	13838	1977
Mouse Col235	CellTiter Glo3D	COCM+GF	2	3	50	50-120	3	Cystic	5978	1196
Mouse Col235	CellTiter Glo3D	COCM+GF	2	1	25	50-120	3	Cystic	24554	3508
Mouse Col235	CellTiter Glo3D	COCM+GF	2	2	25	50-120	3	Cystic	235371	58843
Mouse Col235	CellTiter Glo3D	COCM+GF	2	3	25	50-120	3	Cystic	9274	2319
Mouse Col235	CellTiter Glo3D	COCM+GF	2	1	0	50-120	3	Cystic	2969483	989828
Mouse Col235	CellTiter Glo3D	COCM+GF	2	2	0	50-120	3	Cystic	3588876	717775
Mouse Col235	CellTiter Glo3D	COCM+GF	2	3	0	50-120	3	Cystic	3334279	833570
Mouse Col235	CellTiter Glo3D	COCM+GF	2	1	0	50-120	10	Cystic	3390998	339100
Mouse Col235	CellTiter Glo3D	COCM+GF	2	2	0	50-120	10	Cystic	3757135	375714
Mouse Col235	CellTiter Glo3D	COCM+GF	2	3	0	50-120	10	Cystic	2491623	155726
Mouse Col235	CellTiter Glo3D	COCM+GF	3	1	200	50-120	3	Cystic	339	113
Mouse Col235	CellTiter Glo3D	COCM+GF	3	2	200	50-120	3	Cystic	16192	8096
Mouse Col235	CellTiter Glo3D	COCM+GF	3	3	200	50-120	3	Cystic	14165	2833
Mouse Col235	CellTiter Glo3D	COCM+GF	3	1	100	50-120	3	Cystic	9744	2436
Mouse Col235	CellTiter Glo3D	COCM+GF	3	2	100	50-120	3	Cystic	411	103
Mouse Col235	CellTiter Glo3D	COCM+GF	3	3	100	50-120	3	Cystic	9201	1534
Mouse Col235	CellTiter Glo3D	COCM+GF	3	1	50	50-120	3	Cystic	1690	563
Mouse Col235	CellTiter Glo3D	COCM+GF	3	2	50	50-120	3	Cystic	48151	6879
Mouse Col235	CellTiter Glo3D	COCM+GF	3	3	50	50-120	3	Cystic	10368	3456
Mouse Col235	CellTiter Glo3D	COCM+GF	3	1	25	50-120	3	Cystic	15966	2661
Mouse Col235	CellTiter Glo3D	COCM+GF	3	2	25	50-120	3	Cystic	789	395
Mouse Col235	CellTiter Glo3D	COCM+GF	3	3	25	50-120	3	Cystic	738	738
Mouse Col235	CellTiter Glo3D	COCM+GF	3	1	0	50-120	3	Cystic	2343403	585851
Mouse Col235	CellTiter Glo3D	COCM+GF	3	2	0	50-120	3	Cystic	1300555	260111
Mouse Col235	CellTiter Glo3D	COCM+GF	3	3	0	50-120	3	Cystic	2507933	626983
Mouse Col235	CellTiter Glo3D	COCM+GF	3	1	0	50-120	10	Cystic	2330727	233073
Mouse Col235	CellTiter Glo3D	COCM+GF	3	2	0	50-120	10	Cystic	3898258	324855
Mouse Col235	CellTiter Glo3D	COCM+GF	3	3	0	50-120	10	Cystic	2649752	331219
Mouse Col235	CellTiter Glo3D	COCM+GF	3	1	20	50-100	20	Cystic	394006	23177
Mouse Col235	CellTiter Glo3D	COCM+GF	3	2	20	50-100	20	Cystic	304970	16051
Mouse Col235	CellTiter Glo3D	COCM+GF	3	3	20	50-100	20	Cystic	445038	23423
Mouse Col235	CellTiter Glo3D	COCM+GF	3	1	10	50-100	20	Cystic	339850	18881
Mouse Col235	CellTiter Glo3D	COCM+GF	3	2	10	50-100	20	Cystic	480469	30029
Mouse Col235	CellTiter Glo3D	COCM+GF	3	3	10	50-100	20	Cystic	79162	4948
Mouse Col235	CellTiter Glo3D	COCM+GF	3	1	5	50-100	20	Cystic	1609441	80472
Mouse Col235	CellTiter Glo3D	COCM+GF	3	2	5	50-100	20	Cystic	912565	65183
Mouse Col235	CellTiter Glo3D	COCM+GF	3	3	5	50-100	20	Cystic	955180	50273
Mouse Col235	CellTiter Glo3D	COCM+GF	3	1	1	50-100	20	Cystic	4095369	157514
Mouse Col235	CellTiter Glo3D	COCM+GF	3	2	1	50-100	20	Cystic	3467174	157599
Mouse Col235	CellTiter Glo3D	COCM+GF	3	3	1	50-100	20	Cystic	3742507	187125
Mouse Col235	CellTiter Glo3D	COCM+GF	3	1	0	50-100	20	Cystic	3607399	156843
Mouse Col235	CellTiter Glo3D	COCM+GF	3	2	0	50-100	20	Cystic	3516991	251214
Mouse Col235	CellTiter Glo3D	COCM+GF	3	3	0	50-100	20	Cystic	3869339	276381
Mouse Col235	CellTiter Glo3D	COCM+GF	3	1	20	100-150	20	Cystic	965185	48259
Mouse Col235	CellTiter Glo3D	COCM+GF	3	2	20	100-150	20	Cystic	1012516	59560
Mouse Col235	CellTiter Glo3D	COCM+GF	3	3	20	100-150	20	Cystic	994379	47351
Mouse Col235	CellTiter Glo3D	COCM+GF	3	1	10	100-150	20	Cystic	1030583	49075
Mouse Col235	CellTiter Glo3D	COCM+GF	3	2	10	100-150	20	Cystic	1596017	93883
Mouse Col235	CellTiter Glo3D	COCM+GF	3	3	10	100-150	20	Cystic	1808699	90435
Mouse Col235	CellTiter Glo3D	COCM+GF	3	1	5	100-150	20	Cystic	1865196	93260
Mouse Col235	CellTiter Glo3D	COCM+GF	3	2	5	100-150	20	Cystic	2703061	103964
Mouse Col235	CellTiter Glo3D	COCM+GF	3	3	5	100-150	20	Cystic	2146352	153311
Mouse Col235	CellTiter Glo3D	COCM+GF	3	1	1	100-150	20	Cystic	2754983	183666
Mouse Col235	CellTiter Glo3D	COCM+GF	3	2	1	100-150	20	Cystic	3237675	179871
Mouse Col235	CellTiter Glo3D	COCM+GF	3	3	1	100-150	20	Cystic	3683971	245598
Mouse Col235	CellTiter Glo3D	COCM+GF	3	1	0	100-150	20	Cystic	3836128	132280
Mouse Col235	CellTiter Glo3D	COCM+GF	3	2	0	100-150	20	Cystic	3422772	180146
Mouse Col235	CellTiter Glo3D	COCM+GF	3	3	0	100-150	20	Cystic	3293706	193747
Mouse Col235	CellTiter Glo3D	COCM+GF	3	1	20	150-200	20	Cystic	2980744	165597
Mouse Col235	CellTiter Glo3D	COCM+GF	3	2	20	150-200	20	Cystic	2432395	202700
Mouse Col235	CellTiter Glo3D	COCM+GF	3	3	20	150-200	20	Cystic	2644454	264445
Mouse Col235	CellTiter Glo3D	COCM+GF	3	1	10	150-200	20	Cystic	3180744	244673
Mouse Col235	CellTiter Glo3D	COCM+GF	3	2	10	150-200	20	Cystic	2932395	209457
Mouse Col235	CellTiter Glo3D	COCM+GF	3	3	10	150-200	20	Cystic	3044454	276769
Mouse Col235	CellTiter Glo3D	COCM+GF	3	1	5	150-200	20	Cystic	3836388	213133
Mouse Col235	CellTiter Glo3D	COCM+GF	3	2	5	150-200	20	Cystic	3972137	331011
Mouse Col235	CellTiter Glo3D	COCM+GF	3	3	5	150-200	20	Cystic	4258875	304205
Mouse Col235	CellTiter Glo3D	COCM+GF	3	1	1	150-200	20	Cystic	4361459	436146
Mouse Col235	CellTiter Glo3D	COCM+GF	3	2	1	150-200	20	Cystic	4112989	228499
Mouse Col235	CellTiter Glo3D	COCM+GF	3	3	1	150-200	20	Cystic	4303503	215175
Mouse Col235	CellTiter Glo3D	COCM+GF	3	1	0	150-200	20	Cystic	4591963	286998
Mouse Col235	CellTiter Glo3D	COCM+GF	3	2	0	150-200	20	Cystic	4233739	384885
Mouse Col235	CellTiter Glo3D	COCM+GF	3	3	0	150-200	20	Cystic	4364134	272758
Mouse Col235	CellTiter Glo3D	COCM+GF	4	1	20	50-120	3	Cystic	89484	17897
Mouse Col235	CellTiter Glo3D	COCM+GF	4	2	20	50-120	3	Cystic	24923	12462
Mouse Col235	CellTiter Glo3D	COCM+GF	4	3	20	50-120	3	Cystic	7288	2429
Mouse Col235	CellTiter Glo3D	COCM+GF	4	1	10	50-120	3	Cystic	1854	1854
Mouse Col235	CellTiter Glo3D	COCM+GF	4	2	10	50-120	3	Cystic	74386	18597
Mouse Col235	CellTiter Glo3D	COCM+GF	4	3	10	50-120	3	Cystic	275356	68839
Mouse Col235	CellTiter Glo3D	COCM+GF	4	1	5	50-120	3	Cystic	131841	32960
Mouse Col235	CellTiter Glo3D	COCM+GF	4	2	5	50-120	3	Cystic	15527	3882
Mouse Col235	CellTiter Glo3D	COCM+GF	4	3	5	50-120	3	Cystic	465598	155199
Mouse Col235	CellTiter Glo3D	COCM+GF	4	1	1	50-120	3	Cystic	683905	170976
Mouse Col235	CellTiter Glo3D	COCM+GF	4	2	1	50-120	3	Cystic	968183	322728
Mouse Col235	CellTiter Glo3D	COCM+GF	4	1	0	50-120	3	Cystic	4532703	1510901
Mouse Col235	CellTiter Glo3D	COCM+GF	4	2	0	50-120	3	Cystic	3595486	599248
Mouse Col235	CellTiter Glo3D	COCM+GF	4	3	0	50-120	3	Cystic	4142468	1380823
Mouse Col235	CellTiter Glo3D	COCM+GF	1	1	0	50-120	10	Cystic	4320467	392770
Mouse Col235	CellTiter Glo3D	COCM+GF	1	2	0	50-120	10	Cystic	4328605	332970
Mouse Col235	CellTiter Glo3D	COCM+GF	1	3	0	50-120	10	Cystic	4189414	246436
Mouse Col235	CellTiter Glo3D	COCM+GF	4	1	20	150-200	20	Cystic	2839752	149461
Mouse Col235	CellTiter Glo3D	COCM+GF	4	2	20	150-200	20	Cystic	2158854	126991
Mouse Col235	CellTiter Glo3D	COCM+GF	4	3	20	150-200	20	Cystic	2400776	171484
Mouse Col235	CellTiter Glo3D	COCM+GF	4	1	10	150-200	20	Cystic	3227652	169876
Mouse Col235	CellTiter Glo3D	COCM+GF	4	2	10	150-200	20	Cystic	2307582	144224
Mouse Col235	CellTiter Glo3D	COCM+GF	4	3	10	150-200	20	Cystic	3881351	298565
Mouse Col235	CellTiter Glo3D	COCM+GF	4	1	5	150-200	20	Cystic	4425832	192427
Mouse Col235	CellTiter Glo3D	COCM+GF	4	2	5	150-200	20	Cystic	3035411	189713
Mouse Col235	CellTiter Glo3D	COCM+GF	4	3	5	150-200	20	Cystic	3453005	203118
Mouse Col235	CellTiter Glo3D	COCM+GF	4	1	1	150-200	20	Cystic	4336607	180692
Mouse Col235	CellTiter Glo3D	COCM+GF	4	2	1	150-200	20	Cystic	3980773	221154
Mouse Col235	CellTiter Glo3D	COCM+GF	4	3	1	150-200	20	Cystic	4398609	219930
Mouse Col235	CellTiter Glo3D	COCM+GF	4	1	0	150-200	20	Cystic	5578148	253552
Mouse Col235	CellTiter Glo3D	COCM+GF	4	2	0	150-200	20	Cystic	5188780	273094
Mouse Col235	CellTiter Glo3D	COCM+GF	4	3	0	150-200	20	Cystic	4628018	272236
Mouse Col235	CellTiter Glo3D	COCM+GF	5	1	20	50-100	20	Cystic	1159057	52684
Mouse Col235	CellTiter Glo3D	COCM+GF	5	2	20	50-100	20	Cystic	138890	6039
Mouse Col235	CellTiter Glo3D	COCM+GF	5	3	20	50-100	20	Cystic	195807	8513
Mouse Col235	CellTiter Glo3D	COCM+GF	5	1	10	50-100	20	Cystic	1407237	56289
Mouse Col235	CellTiter Glo3D	COCM+GF	5	2	10	50-100	20	Cystic	1351459	79498
Mouse Col235	CellTiter Glo3D	COCM+GF	5	3	10	50-100	20	Cystic	824095	41205
Mouse Col235	CellTiter Glo3D	COCM+GF	5	1	5	50-100	20	Cystic	1339965	63808
Mouse Col235	CellTiter Glo3D	COCM+GF	5	2	5	50-100	20	Cystic	744026	41335
Mouse Col235	CellTiter Glo3D	COCM+GF	5	3	5	50-100	20	Cystic	2507789	96453
Mouse Col235	CellTiter Glo3D	COCM+GF	5	1	1	50-100	20	Cystic	4518529	205388
Mouse Col235	CellTiter Glo3D	COCM+GF	5	2	1	50-100	20	Cystic	4641491	178519
Mouse Col235	CellTiter Glo3D	COCM+GF	5	3	1	50-100	20	Cystic	4252982	212649
Mouse Col235	CellTiter Glo3D	COCM+GF	5	1	0	50-100	20	Cystic	4898064	204086
Mouse Col235	CellTiter Glo3D	COCM+GF	5	2	0	50-100	20	Cystic	4710496	247921
Mouse Col235	CellTiter Glo3D	COCM+GF	5	3	0	50-100	20	Cystic	4912974	196519
Mouse Col235	CellTiter Glo3D	COCM+GF	5	1	20	100-150	20	Cystic	1083084	54154
Mouse Col235	CellTiter Glo3D	COCM+GF	5	2	20	100-150	20	Cystic	964589	45933
Mouse Col235	CellTiter Glo3D	COCM+GF	5	3	20	100-150	20	Cystic	1223182	50966
Mouse Col235	CellTiter Glo3D	COCM+GF	5	1	10	100-150	20	Cystic	1197246	119725
Mouse Col235	CellTiter Glo3D	COCM+GF	5	2	10	100-150	20	Cystic	1358713	71511
Mouse Col235	CellTiter Glo3D	COCM+GF	5	3	10	100-150	20	Cystic	1900287	86377
Mouse Col235	CellTiter Glo3D	COCM+GF	5	1	5	100-150	20	Cystic	1192300	62753
Mouse Col235	CellTiter Glo3D	COCM+GF	5	2	5	100-150	20	Cystic	1695969	77090
Mouse Col235	CellTiter Glo3D	COCM+GF	5	3	5	100-150	20	Cystic	1885845	94292
Mouse Col235	CellTiter Glo3D	COCM+GF	5	1	1	100-150	20	Cystic	3690342	160450
Mouse Col235	CellTiter Glo3D	COCM+GF	5	2	1	100-150	20	Cystic	3359288	186627
Mouse Col235	CellTiter Glo3D	COCM+GF	5	3	1	100-150	20	Cystic	3300007	143479
Mouse Col235	CellTiter Glo3D	COCM+GF	5	1	0	100-150	20	Cystic	4565048	207502
Mouse Col235	CellTiter Glo3D	COCM+GF	5	2	0	100-150	20	Cystic	4123304	217016
Mouse Col235	CellTiter Glo3D	COCM+GF	5	3	0	100-150	20	Cystic	4926178	246309
Mouse Col235	CellTiter Glo3D	COCM+GF	5	1	20	50-120	3	Cystic	44023	11006
Mouse Col235	CellTiter Glo3D	COCM+GF	5	2	20	50-120	3	Cystic	90814	30271
Mouse Col235	CellTiter Glo3D	COCM+GF	5	3	20	50-120	3	Cystic	581846	72731
Mouse Col235	CellTiter Glo3D	COCM+GF	5	1	10	50-120	3	Cystic	1076825	153832
Mouse Col235	CellTiter Glo3D	COCM+GF	5	2	10	50-120	3	Cystic	57395	19132
Mouse Col235	CellTiter Glo3D	COCM+GF	5	3	10	50-120	3	Cystic	147285	49095
Mouse Col235	CellTiter Glo3D	COCM+GF	5	2	5	50-120	3	Cystic	235852	78617
Mouse Col235	CellTiter Glo3D	COCM+GF	5	3	5	50-120	3	Cystic	947344	189469
Mouse Col235	CellTiter Glo3D	COCM+GF	5	1	1	50-120	3	Cystic	1992857	664286
Mouse Col235	CellTiter Glo3D	COCM+GF	5	2	1	50-120	3	Cystic	1815736	605245
Mouse Col235	CellTiter Glo3D	COCM+GF	5	3	1	50-120	3	Cystic	3751314	750263
Mouse Col235	CellTiter Glo3D	COCM+GF	5	1	0	50-120	3	Cystic	5653431	942239
Mouse Col235	CellTiter Glo3D	COCM+GF	5	2	0	50-120	3	Cystic	5670192	567019
Mouse Col235	CellTiter Glo3D	COCM+GF	5	3	0	50-120	3	Cystic	5347282	763897
Mouse Col235	CellTiter Glo3D	COCM+GF	2	1	0	50-120	10	Cystic	5878960	367435
Mouse Col235	CellTiter Glo3D	COCM+GF	2	2	0	50-120	10	Cystic	5476315	421255
Mouse Col235	CellTiter Glo3D	COCM+GF	2	3	0	50-120	10	Cystic	5241490	582388

## Sheet: S3_CellTiterGloATPStandardCurve
ATP concentration µM	Technical replicate	Luminescence intensity
5	1	8008169
5	2	7925650
5	3	7475844
2.5	1	3785834
2.5	2	3915459
2.5	3	3570634
1	1	1494357
1	2	1448630
1	3	1381115
0.5	1	621438
0.5	2	655061
0.5	3	589285
0.25	1	191321
0.25	2	197477
0.25	3	187548
0.1	1	84575
0.1	2	89514
0.1	3	76326
0.05	1	34695
0.05	2	33228
0.05	3	37109
0.025	1	11476
0.025	2	12638
0.025	3	11433
0.01	1	8984
0.01	2	6488
0.01	3	5154
0	1	5375
0	2	4499
0	3	3741

## Sheet: S4_Wnt-3a ELISA Org Data
Sample type	Assay	Medium composition	Biological replicate	Technical replicate	Trametinib concentration [nM]	Seeding Density	Organoid Morphology	Day	Background corrected OD signal	Medium volume in well [µL]	Wnt concentration [pg/mL]	Wnt amount [pg]
Mouse Col235	Mouse Wnt-3a DuoSet ELISA	COCM	1	1	0	3	nA	1	0.04975	80	710	56.78
Mouse Col235	Mouse Wnt-3a DuoSet ELISA	COCM	1	2	0	3	nA	1	0.01925	80	379	30.34
Mouse Col235	Mouse Wnt-3a DuoSet ELISA	COCM	2	1	0	3	nA	1	0.01225	80	305	24.4
Mouse Col235	Mouse Wnt-3a DuoSet ELISA	COCM	2	2	0	3	nA	1	0.02045	80	392	31.37
Mouse Col235	Mouse Wnt-3a DuoSet ELISA	COCM	3	1	0	3	nA	1	0.00935	80	274	21.96
Mouse Col235	Mouse Wnt-3a DuoSet ELISA	COCM	3	2	0	3	nA	1	0.01985	80	386	30.85
Mouse Col235	Mouse Wnt-3a DuoSet ELISA	COCM	1	1	0	3	nA	7	0.01575	80	342	27.36
Mouse Col235	Mouse Wnt-3a DuoSet ELISA	COCM	1	2	0	3	nA	7	-0.00195	80	0	0
Mouse Col235	Mouse Wnt-3a DuoSet ELISA	COCM	2	1	0	3	nA	7	0.01215	80	304	24.31
Mouse Col235	Mouse Wnt-3a DuoSet ELISA	COCM	2	2	0	3	nA	7	0.01625	80	347	27.79
Mouse Col235	Mouse Wnt-3a DuoSet ELISA	COCM	3	1	0	3	nA	7	0.01115	80	293	23.47
Mouse Col235	Mouse Wnt-3a DuoSet ELISA	COCM	3	2	0	3	nA	7	0.03005	80	495	39.63
Mouse Col235	Mouse Wnt-3a DuoSet ELISA	COCM	1	1	0	3	nA	8	0.02285	80	418	33.42
Mouse Col235	Mouse Wnt-3a DuoSet ELISA	COCM	1	2	0	3	nA	8	0.00185	80	197	15.77
Mouse Col235	Mouse Wnt-3a DuoSet ELISA	COCM	2	1	0	3	nA	8	-0.00025	80	0	0
Mouse Col235	Mouse Wnt-3a DuoSet ELISA	COCM	2	2	0	3	nA	8	0.00295	80	208	16.66
Mouse Col235	Mouse Wnt-3a DuoSet ELISA	COCM	3	1	0	3	nA	8	0.00905	80	271	21.71
Mouse Col235	Mouse Wnt-3a DuoSet ELISA	COCM	3	2	0	3	nA	8	0.01625	80	347	27.79
Mouse Col235	Mouse Wnt-3a DuoSet ELISA	COCM	1	1	1	3	nA	1	0.00225	80	201	16.1
Mouse Col235	Mouse Wnt-3a DuoSet ELISA	COCM	1	2	1	3	nA	1	0.01175	80	300	23.97
Mouse Col235	Mouse Wnt-3a DuoSet ELISA	COCM	2	1	1	3	nA	1	-0.00155	80	0	0
Mouse Col235	Mouse Wnt-3a DuoSet ELISA	COCM	2	2	1	3	nA	1	0.00165	80	195	15.61
Mouse Col235	Mouse Wnt-3a DuoSet ELISA	COCM	3	1	1	3	nA	1	0.00575	80	237	18.96
Mouse Col235	Mouse Wnt-3a DuoSet ELISA	COCM	3	2	1	3	nA	1	0.02225	80	411	32.91
Mouse Col235	Mouse Wnt-3a DuoSet ELISA	COCM	1	1	1	3	nA	7	-0.00475	80	0	0
Mouse Col235	Mouse Wnt-3a DuoSet ELISA	COCM	1	2	1	3	nA	7	0.00035	80	182	14.59
Mouse Col235	Mouse Wnt-3a DuoSet ELISA	COCM	2	1	1	3	nA	7	-0.00185	80	0	0
Mouse Col235	Mouse Wnt-3a DuoSet ELISA	COCM	2	2	1	3	nA	7	0.00175	80	196	15.69
Mouse Col235	Mouse Wnt-3a DuoSet ELISA	COCM	3	1	1	3	nA	7	-0.00495	80	0	0
Mouse Col235	Mouse Wnt-3a DuoSet ELISA	COCM	3	2	1	3	nA	7	0.01255	80	308	24.65
Mouse Col235	Mouse Wnt-3a DuoSet ELISA	COCM	1	1	1	3	nA	8	0.00635	80	243	19.46
Mouse Col235	Mouse Wnt-3a DuoSet ELISA	COCM	1	2	1	3	nA	8	0.00775	80	258	20.62
Mouse Col235	Mouse Wnt-3a DuoSet ELISA	COCM	2	1	1	3	nA	8	0.00895	80	270	21.62
Mouse Col235	Mouse Wnt-3a DuoSet ELISA	COCM	2	2	1	3	nA	8	0.01145	80	297	23.72
Mouse Col235	Mouse Wnt-3a DuoSet ELISA	COCM	3	1	1	3	nA	8	0.01175	80	300	23.97
Mouse Col235	Mouse Wnt-3a DuoSet ELISA	COCM	3	2	1	3	nA	8	0.00915	80	272	21.79
Mouse Col235	Mouse Wnt-3a DuoSet ELISA	COCM	1	1	4	3	nA	1	-0.00685	80	0	0
Mouse Col235	Mouse Wnt-3a DuoSet ELISA	COCM	1	2	4	3	nA	1	0.00815	80	262	20.95
Mouse Col235	Mouse Wnt-3a DuoSet ELISA	COCM	2	1	4	3	nA	1	0.00425	80	222	17.72
Mouse Col235	Mouse Wnt-3a DuoSet ELISA	COCM	2	2	4	3	nA	1	0.00065	80	185	14.82
Mouse Col235	Mouse Wnt-3a DuoSet ELISA	COCM	3	1	4	3	nA	1	-0.00895	80	0	0
Mouse Col235	Mouse Wnt-3a DuoSet ELISA	COCM	3	2	4	3	nA	1	0.01825	80	369	29.49
Mouse Col235	Mouse Wnt-3a DuoSet ELISA	COCM	1	1	4	3	nA	7	0.00585	80	238	19.04
Mouse Col235	Mouse Wnt-3a DuoSet ELISA	COCM	1	2	4	3	nA	7	0.01185	80	301	24.06
Mouse Col235	Mouse Wnt-3a DuoSet ELISA	COCM	2	1	4	3	nA	7	0.00735	80	254	20.29
Mouse Col235	Mouse Wnt-3a DuoSet ELISA	COCM	2	2	4	3	nA	7	0.00975	80	279	22.29
Mouse Col235	Mouse Wnt-3a DuoSet ELISA	COCM	3	1	4	3	nA	7	5e-05	80	180	14.36
Mouse Col235	Mouse Wnt-3a DuoSet ELISA	COCM	3	2	4	3	nA	7	0.02225	80	411	32.91
Mouse Col235	Mouse Wnt-3a DuoSet ELISA	COCM	1	1	4	3	nA	8	0.00405	80	219	17.56
Mouse Col235	Mouse Wnt-3a DuoSet ELISA	COCM	1	2	4	3	nA	8	0.00185	80	197	15.77
Mouse Col235	Mouse Wnt-3a DuoSet ELISA	COCM	2	1	4	3	nA	8	-0.00365	80	0	0
Mouse Col235	Mouse Wnt-3a DuoSet ELISA	COCM	2	2	4	3	nA	8	0.01615	80	346	27.7
Mouse Col235	Mouse Wnt-3a DuoSet ELISA	COCM	3	1	4	3	nA	8	0.00405	80	219	17.56
Mouse Col235	Mouse Wnt-3a DuoSet ELISA	COCM	3	2	4	3	nA	8	0.02475	80	438	35.06
Mouse Col235	Mouse Wnt-3a DuoSet ELISA	COCM	1	1	10	3	nA	1	0.01035	80	285	22.8
Mouse Col235	Mouse Wnt-3a DuoSet ELISA	COCM	1	2	10	3	nA	1	0.00955	80	277	22.13
Mouse Col235	Mouse Wnt-3a DuoSet ELISA	COCM	2	1	10	3	nA	1	0.00475	80	227	18.13
Mouse Col235	Mouse Wnt-3a DuoSet ELISA	COCM	2	2	10	3	nA	1	0.01085	80	290	23.22
Mouse Col235	Mouse Wnt-3a DuoSet ELISA	COCM	3	1	10	3	nA	1	0.01305	80	313	25.07
Mouse Col235	Mouse Wnt-3a DuoSet ELISA	COCM	3	2	10	3	nA	1	0.01135	80	295	23.64
Mouse Col235	Mouse Wnt-3a DuoSet ELISA	COCM	1	1	10	3	nA	7	-0.02245	80	0	0
Mouse Col235	Mouse Wnt-3a DuoSet ELISA	COCM	1	2	10	3	nA	7	-0.00015	80	0	0
Mouse Col235	Mouse Wnt-3a DuoSet ELISA	COCM	2	1	10	3	nA	7	0.00315	80	210	16.83
Mouse Col235	Mouse Wnt-3a DuoSet ELISA	COCM	2	2	10	3	nA	7	0.00785	80	259	20.7
Mouse Col235	Mouse Wnt-3a DuoSet ELISA	COCM	3	1	10	3	nA	7	0.00535	80	233	18.63
Mouse Col235	Mouse Wnt-3a DuoSet ELISA	COCM	3	2	10	3	nA	7	0.00995	80	281	22.46
Mouse Col235	Mouse Wnt-3a DuoSet ELISA	COCM	1	1	10	3	nA	8	0.00335	80	212	16.99
Mouse Col235	Mouse Wnt-3a DuoSet ELISA	COCM	1	2	10	3	nA	8	0.00165	80	195	15.61
Mouse Col235	Mouse Wnt-3a DuoSet ELISA	COCM	2	1	10	3	nA	8	0.00705	80	250	20.04
Mouse Col235	Mouse Wnt-3a DuoSet ELISA	COCM	2	2	10	3	nA	8	0.01505	80	335	26.77
Mouse Col235	Mouse Wnt-3a DuoSet ELISA	COCM	3	1	10	3	nA	8	0.01795	80	365	29.23
Mouse Col235	Mouse Wnt-3a DuoSet ELISA	COCM	3	2	10	3	nA	8	0.02595	80	451	36.09
Mouse Col235	Mouse Wnt-3a DuoSet ELISA	COCM	1	1	20	3	nA	1	0.01405	80	324	25.92
Mouse Col235	Mouse Wnt-3a DuoSet ELISA	COCM	1	2	20	3	nA	1	0.02645	80	456	36.52
Mouse Col235	Mouse Wnt-3a DuoSet ELISA	COCM	2	1	20	3	nA	1	0.01405	80	324	25.92
Mouse Col235	Mouse Wnt-3a DuoSet ELISA	COCM	2	2	20	3	nA	1	0.01905	80	377	30.17
Mouse Col235	Mouse Wnt-3a DuoSet ELISA	COCM	3	1	20	3	nA	1	0.01645	80	349	27.96
Mouse Col235	Mouse Wnt-3a DuoSet ELISA	COCM	3	2	20	3	nA	1	0.02365	80	426	34.11
Mouse Col235	Mouse Wnt-3a DuoSet ELISA	COCM	1	1	20	3	nA	7	0.02495	80	440	35.23
Mouse Col235	Mouse Wnt-3a DuoSet ELISA	COCM	1	2	20	3	nA	7	0.02125	80	401	32.05
Mouse Col235	Mouse Wnt-3a DuoSet ELISA	COCM	2	1	20	3	nA	7	0.00685	80	248	19.87
Mouse Col235	Mouse Wnt-3a DuoSet ELISA	COCM	2	2	20	3	nA	7	0.00985	80	280	22.38
Mouse Col235	Mouse Wnt-3a DuoSet ELISA	COCM	3	1	20	3	nA	7	0.00325	80	211	16.91
Mouse Col235	Mouse Wnt-3a DuoSet ELISA	COCM	3	2	20	3	nA	7	0.01455	80	329	26.34
Mouse Col235	Mouse Wnt-3a DuoSet ELISA	COCM	1	1	20	3	nA	8	0.01865	80	373	29.83
Mouse Col235	Mouse Wnt-3a DuoSet ELISA	COCM	1	2	20	3	nA	8	0.02725	80	465	37.21
Mouse Col235	Mouse Wnt-3a DuoSet ELISA	COCM	2	1	20	3	nA	8	0.02315	80	421	33.68
Mouse Col235	Mouse Wnt-3a DuoSet ELISA	COCM	2	2	20	3	nA	8	0.01975	80	385	30.77
Mouse Col235	Mouse Wnt-3a DuoSet ELISA	COCM	3	1	20	3	nA	8	0.02275	80	417	33.34
Mouse Col235	Mouse Wnt-3a DuoSet ELISA	COCM	3	2	20	3	nA	8	0.01945	80	381	30.51
Mouse Col235	Mouse Wnt-3a DuoSet ELISA	COCM	1	1	0	50	nA	1	0.04465	80	654	52.32
Mouse Col235	Mouse Wnt-3a DuoSet ELISA	COCM	1	2	0	50	nA	1	0.05825	80	803	64.24
Mouse Col235	Mouse Wnt-3a DuoSet ELISA	COCM	2	1	0	50	nA	1	0.04875	80	699	55.9
Mouse Col235	Mouse Wnt-3a DuoSet ELISA	COCM	2	2	0	50	nA	1	0.04625	80	671	53.72
Mouse Col235	Mouse Wnt-3a DuoSet ELISA	COCM	3	1	0	50	nA	1	0.02825	80	476	38.07
Mouse Col235	Mouse Wnt-3a DuoSet ELISA	COCM	3	2	0	50	nA	1	0.05165	80	731	58.45
Mouse Col235	Mouse Wnt-3a DuoSet ELISA	COCM	1	1	0	50	nA	7	0.06085	80	832	66.53
Mouse Col235	Mouse Wnt-3a DuoSet ELISA	COCM	1	2	0	50	nA	7	0.03975	80	601	48.04
Mouse Col235	Mouse Wnt-3a DuoSet ELISA	COCM	2	1	0	50	nA	7	0.03465	80	545	43.61
Mouse Col235	Mouse Wnt-3a DuoSet ELISA	COCM	2	2	0	50	nA	7	0.03345	80	532	42.57
Mouse Col235	Mouse Wnt-3a DuoSet ELISA	COCM	3	1	0	50	nA	7	0.03065	80	502	40.15
Mouse Col235	Mouse Wnt-3a DuoSet ELISA	COCM	3	2	0	50	nA	7	0.03485	80	547	43.78
Mouse Col235	Mouse Wnt-3a DuoSet ELISA	COCM	1	1	0	50	nA	8	0.04295	80	635	50.83
Mouse Col235	Mouse Wnt-3a DuoSet ELISA	COCM	1	2	0	50	nA	8	0.04315	80	638	51.01
Mouse Col235	Mouse Wnt-3a DuoSet ELISA	COCM	2	1	0	50	nA	8	0.02695	80	462	36.95
Mouse Col235	Mouse Wnt-3a DuoSet ELISA	COCM	2	2	0	50	nA	8	0.02685	80	461	36.86
Mouse Col235	Mouse Wnt-3a DuoSet ELISA	COCM	3	1	0	50	nA	8	0.01445	80	328	26.26
Mouse Col235	Mouse Wnt-3a DuoSet ELISA	COCM	3	2	0	50	nA	8	0.02095	80	397	31.8
Mouse Col235	Mouse Wnt-3a DuoSet ELISA	COCM	1	1	1	50	nA	1	0.04015	80	605	48.39
Mouse Col235	Mouse Wnt-3a DuoSet ELISA	COCM	1	2	1	50	nA	1	0.04545	80	663	53.02
Mouse Col235	Mouse Wnt-3a DuoSet ELISA	COCM	2	1	1	50	nA	1	0.02085	80	396	31.71
Mouse Col235	Mouse Wnt-3a DuoSet ELISA	COCM	2	2	1	50	nA	1	0.03335	80	531	42.48
Mouse Col235	Mouse Wnt-3a DuoSet ELISA	COCM	3	1	1	50	nA	1	0.02795	80	473	37.81
Mouse Col235	Mouse Wnt-3a DuoSet ELISA	COCM	3	2	1	50	nA	1	0.03095	80	505	40.4
Mouse Col235	Mouse Wnt-3a DuoSet ELISA	COCM	1	1	1	50	nA	7	0.01305	80	313	25.07
Mouse Col235	Mouse Wnt-3a DuoSet ELISA	COCM	1	2	1	50	nA	7	0.01805	80	366	29.32
Mouse Col235	Mouse Wnt-3a DuoSet ELISA	COCM	2	1	1	50	nA	7	0.00815	80	262	20.95
Mouse Col235	Mouse Wnt-3a DuoSet ELISA	COCM	2	2	1	50	nA	7	0.02255	80	415	33.17
Mouse Col235	Mouse Wnt-3a DuoSet ELISA	COCM	3	1	1	50	nA	7	0.01095	80	291	23.3
Mouse Col235	Mouse Wnt-3a DuoSet ELISA	COCM	3	2	1	50	nA	7	0.02175	80	406	32.48
Mouse Col235	Mouse Wnt-3a DuoSet ELISA	COCM	1	1	1	50	nA	8	0.03085	80	504	40.32
Mouse Col235	Mouse Wnt-3a DuoSet ELISA	COCM	1	2	1	50	nA	8	0.02685	80	461	36.86
Mouse Col235	Mouse Wnt-3a DuoSet ELISA	COCM	2	1	1	50	nA	8	0.00365	80	215	17.23
Mouse Col235	Mouse Wnt-3a DuoSet ELISA	COCM	2	2	1	50	nA	8	0.01405	80	324	25.92
Mouse Col235	Mouse Wnt-3a DuoSet ELISA	COCM	3	1	1	50	nA	8	0.01315	80	314	25.16
Mouse Col235	Mouse Wnt-3a DuoSet ELISA	COCM	3	2	1	50	nA	8	0.01805	80	366	29.32
Mouse Col235	Mouse Wnt-3a DuoSet ELISA	COCM	1	1	4	50	nA	1	0.01395	80	323	25.83
Mouse Col235	Mouse Wnt-3a DuoSet ELISA	COCM	1	2	4	50	nA	1	0.03505	80	549	43.96
Mouse Col235	Mouse Wnt-3a DuoSet ELISA	COCM	2	1	4	50	nA	1	0.00985	80	280	22.38
Mouse Col235	Mouse Wnt-3a DuoSet ELISA	COCM	2	2	4	50	nA	1	0.01385	80	322	25.75
Mouse Col235	Mouse Wnt-3a DuoSet ELISA	COCM	3	1	4	50	nA	1	0.00055	80	184	14.74
Mouse Col235	Mouse Wnt-3a DuoSet ELISA	COCM	3	2	4	50	nA	1	0.01975	80	385	30.77
Mouse Col235	Mouse Wnt-3a DuoSet ELISA	COCM	1	1	4	50	nA	7	0.03035	80	499	39.89
Mouse Col235	Mouse Wnt-3a DuoSet ELISA	COCM	1	2	4	50	nA	7	0.02225	80	411	32.91
Mouse Col235	Mouse Wnt-3a DuoSet ELISA	COCM	2	1	4	50	nA	7	0.00335	80	212	16.99
Mouse Col235	Mouse Wnt-3a DuoSet ELISA	COCM	2	2	4	50	nA	7	0.00865	80	267	21.37
Mouse Col235	Mouse Wnt-3a DuoSet ELISA	COCM	3	1	4	50	nA	7	0.00515	80	231	18.46
Mouse Col235	Mouse Wnt-3a DuoSet ELISA	COCM	3	2	4	50	nA	7	0.01405	80	324	25.92
Mouse Col235	Mouse Wnt-3a DuoSet ELISA	COCM	1	1	4	50	nA	8	0.01595	80	344	27.53
Mouse Col235	Mouse Wnt-3a DuoSet ELISA	COCM	1	2	4	50	nA	8	0.02635	80	455	36.43
Mouse Col235	Mouse Wnt-3a DuoSet ELISA	COCM	2	1	4	50	nA	8	0.01695	80	355	28.38
Mouse Col235	Mouse Wnt-3a DuoSet ELISA	COCM	2	2	4	50	nA	8	0.01595	80	344	27.53
Mouse Col235	Mouse Wnt-3a DuoSet ELISA	COCM	3	1	4	50	nA	8	0.00795	80	260	20.79
Mouse Col235	Mouse Wnt-3a DuoSet ELISA	COCM	3	2	4	50	nA	8	0.01145	80	297	23.72
Mouse Col235	Mouse Wnt-3a DuoSet ELISA	COCM	1	1	10	50	nA	1	0.02625	80	454	36.35
Mouse Col235	Mouse Wnt-3a DuoSet ELISA	COCM	1	2	10	50	nA	1	0.02945	80	489	39.11
Mouse Col235	Mouse Wnt-3a DuoSet ELISA	COCM	2	1	10	50	nA	1	0.02945	80	489	39.11
Mouse Col235	Mouse Wnt-3a DuoSet ELISA	COCM	2	2	10	50	nA	1	0.02175	80	406	32.48
Mouse Col235	Mouse Wnt-3a DuoSet ELISA	COCM	3	1	10	50	nA	1	0.02755	80	468	37.47
Mouse Col235	Mouse Wnt-3a DuoSet ELISA	COCM	3	2	10	50	nA	1	0.02095	80	397	31.8
Mouse Col235	Mouse Wnt-3a DuoSet ELISA	COCM	1	1	10	50	nA	7	0.02225	80	411	32.91
Mouse Col235	Mouse Wnt-3a DuoSet ELISA	COCM	1	2	10	50	nA	7	0.02365	80	426	34.11
Mouse Col235	Mouse Wnt-3a DuoSet ELISA	COCM	2	1	10	50	nA	7	0.01495	80	334	26.68
Mouse Col235	Mouse Wnt-3a DuoSet ELISA	COCM	2	2	10	50	nA	7	0.01295	80	312	24.99
Mouse Col235	Mouse Wnt-3a DuoSet ELISA	COCM	3	1	10	50	nA	7	0.01085	80	290	23.22
Mouse Col235	Mouse Wnt-3a DuoSet ELISA	COCM	3	2	10	50	nA	7	0.01055	80	287	22.96
Mouse Col235	Mouse Wnt-3a DuoSet ELISA	COCM	1	1	10	50	nA	8	0.02505	80	441	35.31
Mouse Col235	Mouse Wnt-3a DuoSet ELISA	COCM	1	2	10	50	nA	8	0.02955	80	490	39.19
Mouse Col235	Mouse Wnt-3a DuoSet ELISA	COCM	2	1	10	50	nA	8	0.01495	80	334	26.68
Mouse Col235	Mouse Wnt-3a DuoSet ELISA	COCM	2	2	10	50	nA	8	0.02825	80	476	38.07
Mouse Col235	Mouse Wnt-3a DuoSet ELISA	COCM	3	1	10	50	nA	8	0.02055	80	393	31.45
Mouse Col235	Mouse Wnt-3a DuoSet ELISA	COCM	3	2	10	50	nA	8	0.02515	80	443	35.4
Mouse Col235	Mouse Wnt-3a DuoSet ELISA	COCM	1	1	20	50	nA	1	0.04905	80	702	56.17
Mouse Col235	Mouse Wnt-3a DuoSet ELISA	COCM	1	2	20	50	nA	1	0.05185	80	733	58.62
Mouse Col235	Mouse Wnt-3a DuoSet ELISA	COCM	2	1	20	50	nA	1	0.02285	80	418	33.42
Mouse Col235	Mouse Wnt-3a DuoSet ELISA	COCM	2	2	20	50	nA	1	0.03585	80	558	44.65
Mouse Col235	Mouse Wnt-3a DuoSet ELISA	COCM	3	1	20	50	nA	1	0.00955	80	277	22.13
Mouse Col235	Mouse Wnt-3a DuoSet ELISA	COCM	3	2	20	50	nA	1	0.02495	80	440	35.23
Mouse Col235	Mouse Wnt-3a DuoSet ELISA	COCM	1	1	20	50	nA	7	0.02175	80	406	32.48
Mouse Col235	Mouse Wnt-3a DuoSet ELISA	COCM	1	2	20	50	nA	7	0.03685	80	569	45.52
Mouse Col235	Mouse Wnt-3a DuoSet ELISA	COCM	2	1	20	50	nA	7	0.00835	80	264	21.12
Mouse Col235	Mouse Wnt-3a DuoSet ELISA	COCM	2	2	20	50	nA	7	0.01755	80	361	28.89
Mouse Col235	Mouse Wnt-3a DuoSet ELISA	COCM	3	1	20	50	nA	7	0.00875	80	268	21.46
Mouse Col235	Mouse Wnt-3a DuoSet ELISA	COCM	3	2	20	50	nA	7	0.02155	80	404	32.31
Mouse Col235	Mouse Wnt-3a DuoSet ELISA	COCM	1	1	20	50	nA	8	0.01495	80	334	26.68
Mouse Col235	Mouse Wnt-3a DuoSet ELISA	COCM	1	2	20	50	nA	8	0.03215	80	518	41.44
Mouse Col235	Mouse Wnt-3a DuoSet ELISA	COCM	2	1	20	50	nA	8	0.02255	80	415	33.17
Mouse Col235	Mouse Wnt-3a DuoSet ELISA	COCM	2	2	20	50	nA	8	0.02375	80	427	34.2
Mouse Col235	Mouse Wnt-3a DuoSet ELISA	COCM	3	1	20	50	nA	8	0.00955	80	277	22.13
Mouse Col235	Mouse Wnt-3a DuoSet ELISA	COCM	3	2	20	50	nA	8	0.01295	80	312	24.99
Mouse Col235	Mouse Wnt-3a DuoSet ELISA	COCM	1	1	0	20	cystic	1	0.02125	80	401	32.05
Mouse Col235	Mouse Wnt-3a DuoSet ELISA	COCM	1	2	0	20	cystic	1	0.02235	80	412	33
Mouse Col235	Mouse Wnt-3a DuoSet ELISA	COCM	2	1	0	20	cystic	1	0.02785	80	472	37.73
Mouse Col235	Mouse Wnt-3a DuoSet ELISA	COCM	2	2	0	20	cystic	1	0.03155	80	512	40.92
Mouse Col235	Mouse Wnt-3a DuoSet ELISA	COCM	3	1	0	20	cystic	1	0.02505	80	441	35.31
Mouse Col235	Mouse Wnt-3a DuoSet ELISA	COCM	3	2	0	20	cystic	1	0.04485	80	656	52.49
Mouse Col235	Mouse Wnt-3a DuoSet ELISA	COCM	1	1	0	20	cystic	7	0.01755	80	361	28.89
Mouse Col235	Mouse Wnt-3a DuoSet ELISA	COCM	1	2	0	20	cystic	7	0.02775	80	471	37.64
Mouse Col235	Mouse Wnt-3a DuoSet ELISA	COCM	2	1	0	20	cystic	7	0.00815	80	262	20.95
Mouse Col235	Mouse Wnt-3a DuoSet ELISA	COCM	2	2	0	20	cystic	7	0.02095	80	397	31.8
Mouse Col235	Mouse Wnt-3a DuoSet ELISA	COCM	3	1	0	20	cystic	7	0.01135	80	295	23.64
Mouse Col235	Mouse Wnt-3a DuoSet ELISA	COCM	3	2	0	20	cystic	7	0.02995	80	494	39.54
Mouse Col235	Mouse Wnt-3a DuoSet ELISA	COCM	1	1	0	20	cystic	8	0.01035	80	285	22.8
Mouse Col235	Mouse Wnt-3a DuoSet ELISA	COCM	1	2	0	20	cystic	8	0.02205	80	409	32.74
Mouse Col235	Mouse Wnt-3a DuoSet ELISA	COCM	2	1	0	20	cystic	8	0.00915	80	272	21.79
Mouse Col235	Mouse Wnt-3a DuoSet ELISA	COCM	2	2	0	20	cystic	8	0.02135	80	402	32.14
Mouse Col235	Mouse Wnt-3a DuoSet ELISA	COCM	3	1	0	20	cystic	8	0.01165	80	299	23.89
Mouse Col235	Mouse Wnt-3a DuoSet ELISA	COCM	3	2	0	20	cystic	8	0.01745	80	360	28.81
Mouse Col235	Mouse Wnt-3a DuoSet ELISA	COCM	1	1	4	20	cystic	1	0.02485	80	439	35.14
Mouse Col235	Mouse Wnt-3a DuoSet ELISA	COCM	1	2	4	20	cystic	1	0.03175	80	514	41.1
Mouse Col235	Mouse Wnt-3a DuoSet ELISA	COCM	2	1	4	20	cystic	1	0.01165	80	299	23.89
Mouse Col235	Mouse Wnt-3a DuoSet ELISA	COCM	2	2	4	20	cystic	1	0.01705	80	356	28.47
Mouse Col235	Mouse Wnt-3a DuoSet ELISA	COCM	3	1	4	20	cystic	1	0.01225	80	305	24.4
Mouse Col235	Mouse Wnt-3a DuoSet ELISA	COCM	3	2	4	20	cystic	1	0.01425	80	326	26.09
Mouse Col235	Mouse Wnt-3a DuoSet ELISA	COCM	1	1	4	20	cystic	7	0.01325	80	316	25.24
Mouse Col235	Mouse Wnt-3a DuoSet ELISA	COCM	1	2	4	20	cystic	7	0.00525	80	232	18.55
Mouse Col235	Mouse Wnt-3a DuoSet ELISA	COCM	2	1	4	20	cystic	7	-0.00655	80	0	0
Mouse Col235	Mouse Wnt-3a DuoSet ELISA	COCM	2	2	4	20	cystic	7	0.01545	80	339	27.11
Mouse Col235	Mouse Wnt-3a DuoSet ELISA	COCM	3	1	4	20	cystic	7	-0.00065	80	0	0
Mouse Col235	Mouse Wnt-3a DuoSet ELISA	COCM	3	2	4	20	cystic	7	0.00725	80	253	20.2
Mouse Col235	Mouse Wnt-3a DuoSet ELISA	COCM	1	1	4	20	cystic	8	0.01465	80	330	26.43
Mouse Col235	Mouse Wnt-3a DuoSet ELISA	COCM	1	2	4	20	cystic	8	0.00935	80	274	21.96
Mouse Col235	Mouse Wnt-3a DuoSet ELISA	COCM	2	1	4	20	cystic	8	0.00795	80	260	20.79
Mouse Col235	Mouse Wnt-3a DuoSet ELISA	COCM	2	2	4	20	cystic	8	0.00945	80	276	22.04
Mouse Col235	Mouse Wnt-3a DuoSet ELISA	COCM	3	1	4	20	cystic	8	0.00175	80	196	15.69
Mouse Col235	Mouse Wnt-3a DuoSet ELISA	COCM	3	2	4	20	cystic	8	0.00815	80	262	20.95
Mouse Col235	Mouse Wnt-3a DuoSet ELISA	COCM	1	1	10	20	cystic	1	0.00175	80	196	15.69
Mouse Col235	Mouse Wnt-3a DuoSet ELISA	COCM	1	2	10	20	cystic	1	0.00435	80	223	17.81
Mouse Col235	Mouse Wnt-3a DuoSet ELISA	COCM	2	1	10	20	cystic	1	-0.00785	80	0	0
Mouse Col235	Mouse Wnt-3a DuoSet ELISA	COCM	2	2	10	20	cystic	1	-0.00035	80	0	0
Mouse Col235	Mouse Wnt-3a DuoSet ELISA	COCM	3	1	10	20	cystic	1	-0.00515	80	0	0
Mouse Col235	Mouse Wnt-3a DuoSet ELISA	COCM	3	2	10	20	cystic	1	0.00255	80	204	16.34
Mouse Col235	Mouse Wnt-3a DuoSet ELISA	COCM	1	1	10	20	cystic	7	-0.01045	80	0	0
Mouse Col235	Mouse Wnt-3a DuoSet ELISA	COCM	1	2	10	20	cystic	7	0.00775	80	258	20.62
Mouse Col235	Mouse Wnt-3a DuoSet ELISA	COCM	2	1	10	20	cystic	7	-0.00875	80	0	0
Mouse Col235	Mouse Wnt-3a DuoSet ELISA	COCM	2	2	10	20	cystic	7	0.00405	80	219	17.56
Mouse Col235	Mouse Wnt-3a DuoSet ELISA	COCM	3	1	10	20	cystic	7	-0.00755	80	0	0
Mouse Col235	Mouse Wnt-3a DuoSet ELISA	COCM	3	2	10	20	cystic	7	-0.00435	80	0	0
Mouse Col235	Mouse Wnt-3a DuoSet ELISA	COCM	1	1	10	20	cystic	8	0.01135	80	295	23.64
Mouse Col235	Mouse Wnt-3a DuoSet ELISA	COCM	1	2	10	20	cystic	8	0.01235	80	306	24.48
Mouse Col235	Mouse Wnt-3a DuoSet ELISA	COCM	2	1	10	20	cystic	8	-0.00895	80	0	0
Mouse Col235	Mouse Wnt-3a DuoSet ELISA	COCM	2	2	10	20	cystic	8	-0.00105	80	0	0
Mouse Col235	Mouse Wnt-3a DuoSet ELISA	COCM	3	1	10	20	cystic	8	-0.00395	80	0	0
Mouse Col235	Mouse Wnt-3a DuoSet ELISA	COCM	3	2	10	20	cystic	8	0.00745	80	255	20.37
Mouse Col235	Mouse Wnt-3a DuoSet ELISA	COCM	1	1	20	20	cystic	1	0.03455	80	544	43.52
Mouse Col235	Mouse Wnt-3a DuoSet ELISA	COCM	1	2	20	20	cystic	1	0.04075	80	611	48.92
Mouse Col235	Mouse Wnt-3a DuoSet ELISA	COCM	2	1	20	20	cystic	1	0.01945	80	381	30.51
Mouse Col235	Mouse Wnt-3a DuoSet ELISA	COCM	2	2	20	20	cystic	1	0.03875	80	590	47.17
Mouse Col235	Mouse Wnt-3a DuoSet ELISA	COCM	3	1	20	20	cystic	1	0.01745	80	360	28.81
Mouse Col235	Mouse Wnt-3a DuoSet ELISA	COCM	3	2	20	20	cystic	1	0.01825	80	369	29.49
Mouse Col235	Mouse Wnt-3a DuoSet ELISA	COCM	1	1	20	20	cystic	7	0.01185	80	301	24.06
Mouse Col235	Mouse Wnt-3a DuoSet ELISA	COCM	1	2	20	20	cystic	7	0.02885	80	482	38.59
Mouse Col235	Mouse Wnt-3a DuoSet ELISA	COCM	2	1	20	20	cystic	7	-0.00085	80	0	0
Mouse Col235	Mouse Wnt-3a DuoSet ELISA	COCM	2	2	20	20	cystic	7	0.00065	80	185	14.82
Mouse Col235	Mouse Wnt-3a DuoSet ELISA	COCM	3	1	20	20	cystic	7	-0.00085	80	0	0
Mouse Col235	Mouse Wnt-3a DuoSet ELISA	COCM	3	2	20	20	cystic	7	0.00275	80	206	16.5
Mouse Col235	Mouse Wnt-3a DuoSet ELISA	COCM	1	1	20	20	cystic	8	0.02475	80	438	35.06
Mouse Col235	Mouse Wnt-3a DuoSet ELISA	COCM	1	2	20	20	cystic	8	0.02755	80	468	37.47
Mouse Col235	Mouse Wnt-3a DuoSet ELISA	COCM	2	1	20	20	cystic	8	0.01855	80	372	29.74
Mouse Col235	Mouse Wnt-3a DuoSet ELISA	COCM	2	2	20	20	cystic	8	0.01635	80	348	27.87
Mouse Col235	Mouse Wnt-3a DuoSet ELISA	COCM	3	1	20	20	cystic	8	0.02125	80	401	32.05
Mouse Col235	Mouse Wnt-3a DuoSet ELISA	COCM	3	2	20	20	cystic	8	0.00565	80	236	18.88
Mouse Col235	Mouse Wnt-3a DuoSet ELISA	COCM	1	1	0	20	solid	1	0.05905	80	812	64.95
Mouse Col235	Mouse Wnt-3a DuoSet ELISA	COCM	1	2	0	20	solid	1	0.06835	80	914	73.15
Mouse Col235	Mouse Wnt-3a DuoSet ELISA	COCM	2	1	0	20	solid	1	0.05625	80	781	62.49
Mouse Col235	Mouse Wnt-3a DuoSet ELISA	COCM	2	2	0	20	solid	1	0.05945	80	816	65.3
Mouse Col235	Mouse Wnt-3a DuoSet ELISA	COCM	3	1	0	20	solid	1	0.05725	80	792	63.36
Mouse Col235	Mouse Wnt-3a DuoSet ELISA	COCM	3	2	0	20	solid	1	0.05715	80	791	63.28
Mouse Col235	Mouse Wnt-3a DuoSet ELISA	COCM	1	1	0	20	solid	7	0.06685	80	898	71.83
Mouse Col235	Mouse Wnt-3a DuoSet ELISA	COCM	1	2	0	20	solid	7	0.06005	80	823	65.83
Mouse Col235	Mouse Wnt-3a DuoSet ELISA	COCM	2	1	0	20	solid	7	0.04365	80	643	51.45
Mouse Col235	Mouse Wnt-3a DuoSet ELISA	COCM	2	2	0	20	solid	7	0.03325	80	530	42.4
Mouse Col235	Mouse Wnt-3a DuoSet ELISA	COCM	3	1	0	20	solid	7	0.04315	80	638	51.01
Mouse Col235	Mouse Wnt-3a DuoSet ELISA	COCM	3	2	0	20	solid	7	0.04995	80	712	56.96
Mouse Col235	Mouse Wnt-3a DuoSet ELISA	COCM	1	1	0	20	solid	8	0.06285	80	854	68.3
Mouse Col235	Mouse Wnt-3a DuoSet ELISA	COCM	1	2	0	20	solid	8	0.05815	80	802	64.16
Mouse Col235	Mouse Wnt-3a DuoSet ELISA	COCM	2	1	0	20	solid	8	0.04225	80	628	50.22
Mouse Col235	Mouse Wnt-3a DuoSet ELISA	COCM	2	2	0	20	solid	8	0.04105	80	615	49.18
Mouse Col235	Mouse Wnt-3a DuoSet ELISA	COCM	3	1	0	20	solid	8	0.04205	80	626	50.05
Mouse Col235	Mouse Wnt-3a DuoSet ELISA	COCM	3	2	0	20	solid	8	0.05215	80	736	58.88
Mouse Col235	Mouse Wnt-3a DuoSet ELISA	COCM	1	1	4	20	solid	1	0.05425	80	759	60.73
Mouse Col235	Mouse Wnt-3a DuoSet ELISA	COCM	1	2	4	20	solid	1	0.05205	80	735	58.8
Mouse Col235	Mouse Wnt-3a DuoSet ELISA	COCM	2	1	4	20	solid	1	0.04025	80	606	48.48
Mouse Col235	Mouse Wnt-3a DuoSet ELISA	COCM	2	2	4	20	solid	1	0.03955	80	598	47.87
Mouse Col235	Mouse Wnt-3a DuoSet ELISA	COCM	3	1	4	20	solid	1	0.02315	80	421	33.68
Mouse Col235	Mouse Wnt-3a DuoSet ELISA	COCM	3	2	4	20	solid	1	0.03235	80	520	41.62
Mouse Col235	Mouse Wnt-3a DuoSet ELISA	COCM	1	1	4	20	solid	7	0.04255	80	631	50.49
Mouse Col235	Mouse Wnt-3a DuoSet ELISA	COCM	1	2	4	20	solid	7	0.04105	80	615	49.18
Mouse Col235	Mouse Wnt-3a DuoSet ELISA	COCM	2	1	4	20	solid	7	0.01765	80	362	28.98
Mouse Col235	Mouse Wnt-3a DuoSet ELISA	COCM	2	2	4	20	solid	7	0.03525	80	552	44.13
Mouse Col235	Mouse Wnt-3a DuoSet ELISA	COCM	3	1	4	20	solid	7	0.02585	80	450	36
Mouse Col235	Mouse Wnt-3a DuoSet ELISA	COCM	3	2	4	20	solid	7	0.02915	80	486	38.85
Mouse Col235	Mouse Wnt-3a DuoSet ELISA	COCM	1	1	4	20	solid	8	-0.04415	80	0	0
Mouse Col235	Mouse Wnt-3a DuoSet ELISA	COCM	1	2	4	20	solid	8	-0.05045	80	0	0
Mouse Col235	Mouse Wnt-3a DuoSet ELISA	COCM	2	1	4	20	solid	8	-0.02965	80	0	0
Mouse Col235	Mouse Wnt-3a DuoSet ELISA	COCM	2	2	4	20	solid	8	-0.05815	80	0	0
Mouse Col235	Mouse Wnt-3a DuoSet ELISA	COCM	3	1	4	20	solid	8	-0.03385	80	0	0
Mouse Col235	Mouse Wnt-3a DuoSet ELISA	COCM	3	2	4	20	solid	8	-0.03985	80	0	0
Mouse Col235	Mouse Wnt-3a DuoSet ELISA	COCM	1	1	10	20	solid	1	0.03045	80	500	39.97
Mouse Col235	Mouse Wnt-3a DuoSet ELISA	COCM	1	2	10	20	solid	1	0.03415	80	540	43.18
Mouse Col235	Mouse Wnt-3a DuoSet ELISA	COCM	2	1	10	20	solid	1	0.02965	80	491	39.28
Mouse Col235	Mouse Wnt-3a DuoSet ELISA	COCM	2	2	10	20	solid	1	0.02185	80	407	32.57
Mouse Col235	Mouse Wnt-3a DuoSet ELISA	COCM	3	1	10	20	solid	1	0.03535	80	553	44.22
Mouse Col235	Mouse Wnt-3a DuoSet ELISA	COCM	3	2	10	20	solid	1	0.03055	80	501	40.06
Mouse Col235	Mouse Wnt-3a DuoSet ELISA	COCM	1	1	10	20	solid	7	0.02695	80	462	36.95
Mouse Col235	Mouse Wnt-3a DuoSet ELISA	COCM	1	2	10	20	solid	7	0.01235	80	306	24.48
Mouse Col235	Mouse Wnt-3a DuoSet ELISA	COCM	2	1	10	20	solid	7	0.01985	80	386	30.85
Mouse Col235	Mouse Wnt-3a DuoSet ELISA	COCM	2	2	10	20	solid	7	0.01655	80	351	28.04
Mouse Col235	Mouse Wnt-3a DuoSet ELISA	COCM	3	1	10	20	solid	7	0.02645	80	456	36.52
Mouse Col235	Mouse Wnt-3a DuoSet ELISA	COCM	3	2	10	20	solid	7	0.02145	80	403	32.22
Mouse Col235	Mouse Wnt-3a DuoSet ELISA	COCM	1	1	10	20	solid	8	0.02855	80	479	38.33
Mouse Col235	Mouse Wnt-3a DuoSet ELISA	COCM	1	2	10	20	solid	8	0.00905	80	271	21.71
Mouse Col235	Mouse Wnt-3a DuoSet ELISA	COCM	2	1	10	20	solid	8	0.00465	80	226	18.05
Mouse Col235	Mouse Wnt-3a DuoSet ELISA	COCM	2	2	10	20	solid	8	0.00485	80	228	18.22
Mouse Col235	Mouse Wnt-3a DuoSet ELISA	COCM	3	1	10	20	solid	8	0.02475	80	438	35.06
Mouse Col235	Mouse Wnt-3a DuoSet ELISA	COCM	3	2	10	20	solid	8	-0.03945	80	0	0
Mouse Col235	Mouse Wnt-3a DuoSet ELISA	COCM	1	1	20	20	solid	1	0.03075	80	503	40.23
Mouse Col235	Mouse Wnt-3a DuoSet ELISA	COCM	1	2	20	20	solid	1	0.05915	80	813	65.04
Mouse Col235	Mouse Wnt-3a DuoSet ELISA	COCM	2	1	20	20	solid	1	-0.00785	80	0	0
Mouse Col235	Mouse Wnt-3a DuoSet ELISA	COCM	2	2	20	20	solid	1	0.00685	80	248	19.87
Mouse Col235	Mouse Wnt-3a DuoSet ELISA	COCM	3	1	20	20	solid	1	0.02645	80	456	36.52
Mouse Col235	Mouse Wnt-3a DuoSet ELISA	COCM	3	2	20	20	solid	1	0.02955	80	490	39.19
Mouse Col235	Mouse Wnt-3a DuoSet ELISA	COCM	1	1	20	20	solid	7	0.04985	80	711	56.87
Mouse Col235	Mouse Wnt-3a DuoSet ELISA	COCM	1	2	20	20	solid	7	0.06855	80	917	73.33
Mouse Col235	Mouse Wnt-3a DuoSet ELISA	COCM	2	1	20	20	solid	7	0.02455	80	436	34.88
Mouse Col235	Mouse Wnt-3a DuoSet ELISA	COCM	2	2	20	20	solid	7	0.04495	80	657	52.58
Mouse Col235	Mouse Wnt-3a DuoSet ELISA	COCM	3	1	20	20	solid	7	0.04465	80	654	52.32
Mouse Col235	Mouse Wnt-3a DuoSet ELISA	COCM	3	2	20	20	solid	7	0.04225	80	628	50.22
Mouse Col235	Mouse Wnt-3a DuoSet ELISA	COCM	1	1	20	20	solid	8	0.04795	80	690	55.2
Mouse Col235	Mouse Wnt-3a DuoSet ELISA	COCM	1	2	20	20	solid	8	0.06785	80	909	72.71
Mouse Col235	Mouse Wnt-3a DuoSet ELISA	COCM	2	1	20	20	solid	8	0.02195	80	408	32.65
Mouse Col235	Mouse Wnt-3a DuoSet ELISA	COCM	2	2	20	20	solid	8	0.03875	80	590	47.17
Mouse Col235	Mouse Wnt-3a DuoSet ELISA	COCM	3	1	20	20	solid	8	0.03575	80	557	44.57
Mouse Col235	Mouse Wnt-3a DuoSet ELISA	COCM	3	2	20	20	solid	8	0.03845	80	586	46.91
Mouse Col235	Mouse Wnt-3a DuoSet ELISA	COCM	1	1	0	>200	nA	7	0.01835	500	370	184.84
Mouse Col235	Mouse Wnt-3a DuoSet ELISA	COCM	1	2	0	>200	nA	7	0.01895	500	376	188.04
Mouse Col235	Mouse Wnt-3a DuoSet ELISA	COCM	2	1	0	>200	nA	7	0.01485	500	332	166.23
Mouse Col235	Mouse Wnt-3a DuoSet ELISA	COCM	2	2	0	>200	nA	7	0.01615	500	346	173.13
Mouse Col235	Mouse Wnt-3a DuoSet ELISA	COCM	3	1	0	>200	nA	7	0.01695	500	355	177.38
Mouse Col235	Mouse Wnt-3a DuoSet ELISA	COCM	3	2	0	>200	nA	7	0.01935	500	380	190.17
Mouse Col235	Mouse Wnt-3a DuoSet ELISA	COCM	1	1	0	>200	nA	8	0.02335	500	423	211.58
Mouse Col235	Mouse Wnt-3a DuoSet ELISA	COCM	1	2	0	>200	nA	8	0.01255	500	308	154.06
Mouse Col235	Mouse Wnt-3a DuoSet ELISA	COCM	2	1	0	>200	nA	8	0.02445	500	435	217.49
Mouse Col235	Mouse Wnt-3a DuoSet ELISA	COCM	2	2	0	>200	nA	8	0.01715	500	357	178.44
Mouse Col235	Mouse Wnt-3a DuoSet ELISA	COCM	3	1	0	>200	nA	8	0.02765	500	469	234.71
Mouse Col235	Mouse Wnt-3a DuoSet ELISA	COCM	3	2	0	>200	nA	8	0.02785	500	472	235.79
